# Supplementary material for: A transcriptomic analysis of sugarcane response to Leifsonia xyli subsp. xyli infection
Source: PLoS One. 2021 Feb 2;16(2):e0245613. doi: 10.1371/journal.pone.0245613 (PMC7853508; doi:10.1371/journal.pone.0245613)
Supplement: S2 File — (XLSX) [file pone.0245613.s006.xlsx]

## Sheet: H_L.geneExpMatrix.annotion
gene_id	average_fpkm_H_L	average_fpkm_I_L	diffexp_log2fc_H_L-vs-I_L	diffexp_degseq_qvalue_H_L-vs-I_L	diffexp_pvalue_H_L-vs-I_L	average_fpkm_H_S	average_fpkm_I_S	diffexp_log2fc_H_S-vs-I_S	diffexp_degseq_qvalue_H_S-vs-I_S	diffexp_pvalue_H_S-vs-I_S	kegg_desc	go_desc	nr_desc	nt_desc	swissprot_desc	pfam_desc	kog_desc	tf_desc	prg_desc	phi_desc	Differential gene expression profile analysis (FPKM >= 10) in Lxx-infected samples compared to healthy samples.
CL4185.Contig3_All	6.356	17.823	1.4934	1.99113e-81	7.05514e-83	0	0	0	0	0	K10808//ribonucleoside-diphosphate reductase subunit M2 [EC:1.17.4.1]+ko00230//Purine metabolism+ko01100//Metabolic pathways+ko00240//Pyrimidine metabolism+ko00480//Glutathione metabolism	GO:0009263//deoxyribonucleotide biosynthetic process;GO:0055114//oxidation-reduction process	putative ribonucleotide reductase R2 [Oryza sativa Japonica Group] >BAF18582.1 Os06g0127900 [Oryza sativa Japonica Group] >ACC95437.1 ribonucleotide diphosphate reductase small subunit 2 [Oryza sativa Japonica Group] >BAG93270.1 unnamed protein product [Oryza sativa Japonica Group] >EEE65016.1 hypothetical protein OsJ_19968 [Oryza sativa Japonica Group] >BAS95941.1 Os06g0127900 [Oryza sativa Japo…	XM_002448073.2 PREDICTED: Sorghum bicolor ribonucleoside-diphosphate reductase small chain (LOC8060204), mRNA	Ribonucleoside-diphosphate reductase small chain OS=Nicotiana tabacum PE=2 SV=1	Ribonucleotide reductase, small chain	[F] KOG1567 Ribonucleotide reductase, beta subunit	NA	NA	NA
CL5797.Contig5_All	6.563	15.256	1.22728	1.2048e-50	7.50319e-52	0	0	0	0	0	K14674//TAG lipase / steryl ester hydrolase / phospholipase A2 / LPA acyltransferase [EC:3.1.1.3 3.1.1.13 3.1.1.4 2.3.1.51]+ko00591//Linoleic acid metabolism+ko00590//Arachidonic acid metabolism+ko00592//alpha-Linolenic acid metabolism+ko01100//Metabolic pathways+ko01110//Biosynthesis of secondary metabolites+ko00100//Steroid biosynthesis+ko00564//Glycerophospholipid metabolism+ko00565//Ether lip…	GO:0016042//lipid catabolic process;GO:0016787//hydrolase activity;GO:0004806//triglyceride lipase activity	triacylglycerol lipase SDP1 [Sorghum bicolor] >XP_021301322.1 triacylglycerol lipase SDP1 [Sorghum bicolor] >EER90663.1 hypothetical protein SORBI_3001G041900 [Sorghum bicolor]	XM_021445647.1 PREDICTED: Sorghum bicolor triacylglycerol lipase SDP1 (LOC8057399), transcript variant X2, mRNA	Triacylglycerol lipase SDP1 OS=Arabidopsis thaliana GN=SDP1 PE=1 SV=1	NA	[R] KOG2214 Predicted esterase of the alpha-beta hydrolase superfamily	NA	NA	NA
CL12170.Contig4_All	14.766	7.143	-1.0413	2.39214e-101	6.21075e-103	0	0	0	0	0	K03006//DNA-directed RNA polymerase II subunit RPB1 [EC:2.7.7.6]+ko00230//Purine metabolism+ko03020//RNA polymerase+ko01100//Metabolic pathways+ko00240//Pyrimidine metabolism;K03549//KUP system potassium uptake protein;K01528//dynamin GTPase [EC:3.6.5.5]+ko04144//Endocytosis;K12447//UDP-sugar pyrophosphorylase [EC:2.7.7.64]+ko00520//Amino sugar and nucleotide sugar metabolism+ko00040//Pentose and…	NA	putative polyprotein [Oryza sativa Japonica Group]	KF184942.1 Saccharum hybrid cultivar R570 clone BAC 063N24 complete sequence	Receptor-like cytoplasmic kinase 185 OS=Oryza sativa subsp. japonica GN=RLCK185 PE=1 SV=1	Reverse transcriptase (RNA-dependent DNA polymerase)	[R] KOG0017 FOG: Transposon-encoded proteins with TYA, reverse transcriptase, integrase domains in various combinations	NA	NA	NA
CL296.Contig8_All	8.866	18.08	1.03482	1.21831e-35	1.14884e-36	0	0	0	0	0	K12121//phytochrome B+ko04712//Circadian rhythm - plant;K00703//starch synthase [EC:2.4.1.21]+ko01100//Metabolic pathways+ko00500//Starch and sucrose metabolism+ko01110//Biosynthesis of secondary metabolites	GO:0016020//membrane	PREDICTED: protein TsetseEP-like [Setaria italica]	AF331853.1 Saccharum hybrid cultivar CP72-2086 proline-rich protein mRNA, partial sequence	Glycine-rich cell wall structural protein 1 OS=Petunia hybrida GN=GRP-1 PE=1 SV=1	Procyclic acidic repetitive protein (PARP)	[A] KOG0335 ATP-dependent RNA helicase	NA	NA	NA
CL6590.Contig1_All	0	0	0	0	0	8.566	19.66	1.21045	1.14631e-79	2.79651e-81	K06236//collagen, type I, alpha+ko04933//AGE-RAGE signaling pathway in diabetic complications;K06627//cyclin-A	GO:0016021//integral component of membrane	hypothetical protein SORBI_3001G212451 [Sorghum bicolor]	CP018166.1 Oryza sativa Indica Group cultivar Shuhui498 chromosome 10 sequence	Formin-like protein 18 OS=Oryza sativa subsp. japonica GN=FH18 PE=2 SV=1	Cotton fibre expressed protein	[W] KOG3544 Collagens (type IV and type XIII), and related proteins	NA	NA	NA
CL988.Contig19_All	14.383	29.916	1.05404	1.11227e-143	1.79658e-145	14.203	5.43	-1.4289	3.33125e-132	4.20645e-134	K03113//translation initiation factor 1+ko03013//RNA transport	GO:0003743//translation initiation factor activity;GO:0006417//regulation of translation	Tyrosyl-DNA phosphodiesterase 1 [Dichanthelium oligosanthes]	XM_021454222.1 PREDICTED: Sorghum bicolor protein translation factor SUI1 homolog (LOC110432939), mRNA	Protein translation factor SUI1 homolog OS=Zea mays GN=TIF PE=3 SV=1	Translation initiation factor SUI1	[J] KOG1770 Translation initiation factor 1 (eIF-1/SUI1)	NA	NA	NA
Unigene22795_All	0	0	0	0	0	14.8	29.533	1.0401	6.13073e-66	1.94e-67	K18883//tricin synthase [EC:2.1.1.175]	GO:0008171//O-methyltransferase activity	caffeoyl-CoA 3-O-methyltransferase 3 [Miscanthus x giganteus]	XM_002444770.2 PREDICTED: Sorghum bicolor uncharacterized LOC8067015 (LOC8067015), mRNA	Tricin synthase 1 OS=Oryza sativa subsp. japonica GN=ROMT-15 PE=1 SV=1	O-methyltransferase	[Q] KOG1663 O-methyltransferase	NA	NA	NA
CL9012.Contig1_All	0	0	0	0	0	6.603	13.75	1.09768	3.26217e-56	1.25142e-57	K01181//endo-1,4-beta-xylanase [EC:3.2.1.8]	GO:0004553//hydrolase activity, hydrolyzing O-glycosyl compounds;GO:0005975//carbohydrate metabolic process	hypothetical protein SORBI_3001G439400 [Sorghum bicolor]	XM_002468141.2 PREDICTED: Sorghum bicolor anti-sigma-I factor RsgI6 (LOC8078858), mRNA	NA	Glycosyl hydrolase family 10	[GM] LSE0390 A (1, 4)-beta-xylan endohydrolase	NA	NA	NA
CL11850.Contig2_All	10.333	24.22	1.24297	1.44681e-47	9.72624e-49	0	0	0	0	0	K12200//programmed cell death 6-interacting protein+ko04144//Endocytosis	NA	Endosomal targeting BRO1-like domain-containing protein [Zea mays]	XM_021446605.1 PREDICTED: Sorghum bicolor ALG-2 interacting protein X (LOC8065814), mRNA	Vacuolar-sorting protein BRO1 OS=Arabidopsis thaliana GN=BRO1 PE=1 SV=1	OTT_1508-like deaminase	[M] LSE0120 A Extensin and related proteins	NA	NA	NA
CL1503.Contig3_All	12.163	4.743	-1.35919	3.37724e-113	7.60631e-115	0	0	0	0	0	K00924//kinase [EC:2.7.1.-];K08286//protein-serine/threonine kinase [EC:2.7.11.-]	GO:0005524//ATP binding;GO:0004672//protein kinase activity;GO:0016021//integral component of membrane	LRR receptor-like serine/threonine-protein kinase GSO2 [Zea mays] >AQK39657.1 Putative leucine-rich repeat receptor-like protein kinase family protein [Zea mays]	XM_008664317.2 PREDICTED: Zea mays LRR receptor-like serine/threonine-protein kinase GSO2 (LOC103640855), mRNA	Leucine-rich repeat receptor-like tyrosine-protein kinase PXC3 OS=Arabidopsis thaliana GN=PXC3 PE=2 SV=1	Leucine rich repeat	[T] LSE0002 A Receptor protein kinase containing LRR repeats	NA	NA	NA
Unigene20823_All	9.016	30.69	1.78225	4.04413e-78	1.50885e-79	0	0	0	0	0	NA	NA	uncharacterized protein LOC8058843 [Sorghum bicolor] >EER89845.1 hypothetical protein SORBI_3010G150900 [Sorghum bicolor]	XM_002438433.2 PREDICTED: Sorghum bicolor uncharacterized LOC8058843 (LOC8058843), mRNA	NA	Prophage minor tail protein Z (GPZ)	NA	NA	NA	NA
CL6423.Contig12_All	7.636	49.703	2.71599	3.15703e-175	3.90531e-177	0	0	0	0	0	NA	GO:0016021//integral component of membrane	LOW QUALITY PROTEIN: hypothetical protein SORBI_3010G036500 [Sorghum bicolor]	XM_002437781.2 PREDICTED: Sorghum bicolor uncharacterized LOC8068776 (LOC8068776), mRNA	NA	ZIP Zinc transporter	NA	NA	NA	NA
CL3199.Contig4_All	11.02	33.626	1.63966	4.55775e-42	3.52798e-43	0	0	0	0	0	NA	GO:0016021//integral component of membrane	hypothetical protein [Zea mays] >ACG26805.1 hypothetical protein [Zea mays] >ACG26851.1 hypothetical protein [Zea mays] >ACG27700.1 hypothetical protein [Zea mays] >ACG33455.1 hypothetical protein [Zea mays] >ONL96859.1 Hydrophobic protein RCI2B [Zea mays]	EU955582.1 Zea mays clone 1537950 hypothetical protein mRNA, complete cds	Salt stress-induced hydrophobic peptide ESI3 OS=Elymus elongatus GN=ESI3 PE=2 SV=1	NA	[R] KOG1773 Stress responsive protein	NA	NA	NA
CL10138.Contig1_All	40.756	81.06	1.01483	2.94822e-60	1.51162e-61	0	0	0	0	0	K17771//mitochondrial import receptor subunit TOM7	GO:0005742//mitochondrial outer membrane translocase complex;GO:0030150//protein import into mitochondrial matrix	mitochondrial import receptor subunit TOM7-1 [Sorghum bicolor] >EES03314.1 hypothetical protein SORBI_3003G227200 [Sorghum bicolor]	XM_002458149.2 PREDICTED: Sorghum bicolor mitochondrial import receptor subunit TOM7-1 (LOC8084858), mRNA	Mitochondrial import receptor subunit TOM7-1 OS=Solanum tuberosum GN=TOM7-1 PE=3 SV=3	NA	NA	NA	NA	NA
Unigene31557_All	4.59	10.16	1.1588	5.93402e-26	7.85349e-27	0	0	0	0	0	K20288//conserved oligomeric Golgi complex subunit 1	GO:0017119//Golgi transport complex;GO:0006891//intra-Golgi vesicle-mediated transport	uncharacterized protein LOC100279781 [Zea mays] >ACL53474.1 unknown [Zea mays] >ONM37436.1 Vps51/Vps67 family (components of vesicular transport) protein [Zea mays]	XM_002456389.2 PREDICTED: Sorghum bicolor conserved oligomeric Golgi complex subunit 1 (LOC8054698), mRNA	NA	NA	NA	NA	NA	NA
CL9625.Contig9_All	0	0	0	0	0	8.21	16.763	1.05803	5.67728e-45	2.85033e-46	K20547//basic endochitinase B [EC:3.2.1.14]+ko04016//MAPK signaling pathway - plant+ko00520//Amino sugar and nucleotide sugar metabolism+ko01100//Metabolic pathways;K21952//CASK-interacting protein	NA	pathogenesis-related protein 1-like protein [Volvox carteri f. nagariensis] >EFJ52765.1 pathogenesis-related protein 1-like protein [Volvox carteri f. nagariensis]	JN979786.1 Saccharum hybrid cultivar SP80-3280 drought responsive protein 1 (dr1) mRNA, complete cds	Formin-like protein 5 OS=Oryza sativa subsp. japonica GN=FH5 PE=2 SV=2	NA	[M] LSE0601 A Pollen extensin-like protein (Pex)	NA	NA	NA
Unigene18171_All	0	0	0	0	0	192.77	432.713	1.20241	0	0	K17987//next to BRCA1 gene 1 protein;K14306//nuclear pore complex protein Nup62+ko03013//RNA transport	GO:0004867//serine-type endopeptidase inhibitor activity;GO:0005576//extracellular region	Bowman-Birk type bran trypsin inhibitor [Dichanthelium oligosanthes]	NM_001157243.2 Zea mays Bowman-Birk type bran trypsin inhibitor (LOC100284348), mRNA	Sulfated surface glycoprotein 185 OS=Volvox carteri PE=1 SV=1	Bowman-Birk serine protease inhibitor family	NA	NA	NA	NA
Unigene31504_All	249.416	664.09	1.43723	0	0	0	0	0	0	0	NA	NA	hypothetical protein POPTR_0017s09920g [Populus trichocarpa] >ERP51028.1 hypothetical protein POPTR_0017s09920g [Populus trichocarpa]	AB023618.1 Saccharum officinarum gene for 5S rRNA, repeat unit	NA	NA	NA	NA	NA	NA
CL1491.Contig4_All	25.736	8.9	-1.53217	0	0	0	0	0	0	0	K14306//nuclear pore complex protein Nup62+ko03013//RNA transport;K20478//golgin subfamily B member 1	GO:0051087//chaperone binding	BAG family molecular chaperone regulator 6 isoform X1 [Zea mays] >AQK70008.1 phosphate regulatory homolog1 [Zea mays] >AQK70009.1 phosphate regulatory homolog1 [Zea mays]	XM_008647328.2 PREDICTED: Zea mays BAG family molecular chaperone regulator 6 (LOC103626967), transcript variant X1, mRNA	BAG family molecular chaperone regulator 5, mitochondrial OS=Arabidopsis thaliana GN=BAG5 PE=1 SV=1	BAG domain	[Y] KOG2992 Nucleolar GTPase/ATPase p130	NA	NA	NA
CL6498.Contig3_All	5.58	11.29	1.02879	2.92465e-19	5.307e-20	0	0	0	0	0	K12848//U4/U6.U5 tri-snRNP component SNU23+ko03040//Spliceosome	GO:0003723//RNA binding;GO:0000398//mRNA splicing, via spliceosome;GO:0008270//zinc ion binding;GO:0003676//nucleic acid binding;GO:0046540//U4/U6 x U5 tri-snRNP complex	zinc finger matrin-type protein 2 [Sorghum bicolor] >EES00158.1 hypothetical protein SORBI_3003G037900 [Sorghum bicolor]	XM_002454993.2 PREDICTED: Sorghum bicolor zinc finger matrin-type protein 2 (LOC8084372), mRNA	NA	Zinc-finger double-stranded RNA-binding	[R] KOG4727 U1-like Zn-finger protein	NA	NA	NA
Unigene26003_All	0	0	0	0	0	28.93	13.72	-1.02798	6.33085e-28	5.65185e-29	NA	NA	ctenidin-1 [Sorghum bicolor] >EES01596.1 hypothetical protein SORBI_3003G323800 [Sorghum bicolor]	XM_021457214.1 PREDICTED: Sorghum bicolor ctenidin-1 (LOC8055237), mRNA	NA	Dynein heavy chain and region D6 of dynein motor	NA	NA	NA	NA
CL4117.Contig6_All	6.053	13.963	1.21824	4.58612e-34	4.55936e-35	0	0	0	0	0	NA	GO:0005524//ATP binding;GO:0004672//protein kinase activity;GO:0016021//integral component of membrane	hypothetical protein PAHAL_G02282 [Panicum hallii]	NA	Probable LRR receptor-like serine/threonine-protein kinase At1g56130 OS=Arabidopsis thaliana GN=At1g56130 PE=2 SV=2	Prokineticin	[T] LSE0002 A Receptor protein kinase containing LRR repeats	NA	NA	NA
CL7799.Contig1_All	13.846	6.613	-1.06238	4.72103e-195	5.12846e-197	0	0	0	0	0	K20478//golgin subfamily B member 1	GO:0003779//actin binding	protein NETWORKED 1D [Sorghum bicolor] >XP_021320271.1 protein NETWORKED 1D [Sorghum bicolor] >EER94227.1 hypothetical protein SORBI_3001G244600 [Sorghum bicolor]	XM_002467184.2 PREDICTED: Sorghum bicolor protein NETWORKED 1D (LOC8064896), transcript variant X1, mRNA	Protein NETWORKED 1C OS=Arabidopsis thaliana GN=NET1C PE=3 SV=1	KIP1-like protein	[S] KOG4674 Uncharacterized conserved coiled-coil protein	NA	NA	NA
CL1833.Contig2_All	25.393	4.31	-2.55544	4.95608e-262	3.41067e-264	0	0	0	0	0	K08193//MFS transporter, ACS family, solute carrier family 17 (sodium-dependent inorganic phosphate cotransporter), other	GO:0055085//transmembrane transport;GO:0016021//integral component of membrane	probable anion transporter 4, chloroplastic [Sorghum bicolor] >KXG32707.1 hypothetical protein SORBI_3003G186800 [Sorghum bicolor]	XM_002457952.2 PREDICTED: Sorghum bicolor probable anion transporter 4, chloroplastic (LOC8075480), mRNA	Probable anion transporter 4, chloroplastic OS=Oryza sativa subsp. japonica GN=PHT4;4 PE=2 SV=1	Major Facilitator Superfamily	[G] KOG2532 Permease of the major facilitator superfamily	NA	NA	NA
CL2321.Contig2_All	146.36	302.496	1.05814	0	0	0	0	0	0	0	K11275//histone H1/5	GO:0003677//DNA binding;GO:0005634//nucleus;GO:0009414//response to water deprivation;GO:0006334//nucleosome assembly;GO:0000786//nucleosome	histone H1 [Sorghum bicolor] >EES11298.1 hypothetical protein SORBI_3006G186700 [Sorghum bicolor]	XM_002446925.2 PREDICTED: Sorghum bicolor histone H1 (LOC8057614), mRNA	Histone H1 OS=Zea mays PE=2 SV=2	linker histone H1 and H5 family	[B] KOG4012 Histone H1	NA	NA	NA
CL1899.Contig9_All	0	0	0	0	0	19.05	40.823	1.11596	7.64645e-111	1.24168e-112	K19995//secretory carrier-associated membrane protein	GO:0030658//transport vesicle membrane;GO:0016021//integral component of membrane;GO:0015031//protein transport;GO:0005886//plasma membrane	secretory carrier-associated membrane protein 3 [Sorghum bicolor] >EES19774.1 hypothetical protein SORBI_3009G189200 [Sorghum bicolor]	XM_002441299.2 PREDICTED: Sorghum bicolor secretory carrier-associated membrane protein 3 (LOC8067477), mRNA	Secretory carrier-associated membrane protein 3 OS=Oryza sativa subsp. japonica GN=SCAMP3 PE=2 SV=1	SCAMP family	[U] KOG3088 Secretory carrier membrane protein	NA	NA	NA
Unigene3556_All	0	0	0	0	0	4.446	17.94	2.00564	2.6859e-115	4.20553e-117	K00430//peroxidase [EC:1.11.1.7]+ko01100//Metabolic pathways+ko01110//Biosynthesis of secondary metabolites+ko00940//Phenylpropanoid biosynthesis	GO:0006979//response to oxidative stress;GO:0046872//metal ion binding;GO:0020037//heme binding;GO:0004601//peroxidase activity;GO:0005576//extracellular region;GO:0042744//hydrogen peroxide catabolic process	peroxidase P7 [Sorghum bicolor] >EER89901.1 hypothetical protein SORBI_3010G162000 [Sorghum bicolor]	XM_002438489.2 PREDICTED: Sorghum bicolor peroxidase P7 (LOC8061935), mRNA	Peroxidase P7 OS=Brassica rapa subsp. rapa PE=1 SV=3	Peroxidase	[R] TWOG0189 Peroxidase	NA	NA	NA
Unigene29226_All	5.6	14.256	1.34872	1.99879e-94	5.62715e-96	0	0	0	0	0	K01937//CTP synthase [EC:6.3.4.2]+ko01100//Metabolic pathways+ko00240//Pyrimidine metabolism	NA	CTP synthase-like isoform X3 [Sorghum bicolor] >KXG33012.1 hypothetical protein SORBI_3003G241000 [Sorghum bicolor]	XM_021455659.1 PREDICTED: Sorghum bicolor CTP synthase-like (LOC110433469), transcript variant X4, mRNA	NA	CTP synthase N-terminus	[F] KOG2387 CTP synthase (UTP-ammonia lyase)	NA	NA	NA
CL11294.Contig3_All	6.163	34.75	2.51159	2.59243e-156	3.75242e-158	0	0	0	0	0	K01658//anthranilate synthase component II [EC:4.1.3.27]+ko01230//Biosynthesis of amino acids+ko01100//Metabolic pathways+ko01110//Biosynthesis of secondary metabolites+ko00400//Phenylalanine, tyrosine and tryptophan biosynthesis	GO:0008152//metabolic process;GO:0000162//tryptophan biosynthetic process;GO:0004049//anthranilate synthase activity	anthranilate synthase component II [Zea mays] >ACG48561.1 anthranilate synthase component II [Zea mays] >ACN36482.1 unknown [Zea mays]	XM_021462898.1 PREDICTED: Sorghum bicolor anthranilate synthase beta subunit 1, chloroplastic-like (LOC110436279), transcript variant X1, mRNA	Anthranilate synthase beta subunit 1, chloroplastic OS=Oryza sativa subsp. japonica GN=ASB1 PE=1 SV=1	Glutamine amidotransferase class-I	[E] KOG0026 Anthranilate synthase, beta chain	NA	NA	NA
Unigene8936_All	4.866	30.65	2.67287	1.83023e-68	8.08804e-70	0	0	0	0	0	NA	GO:0016021//integral component of membrane	LOW QUALITY PROTEIN: hypothetical protein SORBI_3010G036500 [Sorghum bicolor]	XM_002437781.2 PREDICTED: Sorghum bicolor uncharacterized LOC8068776 (LOC8068776), mRNA	NA	NA	[T] KOG1346 Programmed cell death 8 (apoptosis-inducing factor)	NA	NA	NA
CL4969.Contig1_All	55.046	27.366	-1.00273	1.23819e-225	1.08097e-227	0	0	0	0	0	K08869//aarF domain-containing kinase	GO:0005524//ATP binding;GO:0004672//protein kinase activity	unknown [Zea mays]	XM_002440829.2 PREDICTED: Sorghum bicolor protein ACTIVITY OF BC1 COMPLEX KINASE 3, chloroplastic (LOC8058336), mRNA	Protein ACTIVITY OF BC1 COMPLEX KINASE 3, chloroplastic OS=Arabidopsis thaliana GN=ABC1K3 PE=1 SV=1	ABC1 family	[R] KOG1235 Predicted unusual protein kinase	NA	NA	NA
Unigene23919_All	0	0	0	0	0	10.433	21.946	1.21018	1.27078e-11	2.89575e-12	NA	GO:0016021//integral component of membrane;GO:0004497//monooxygenase activity;GO:0055114//oxidation-reduction process	hypothetical protein SHCRBa_165_I15_F_320 [Saccharum hybrid cultivar R570]	KF184871.1 Saccharum hybrid cultivar R570 clone BAC 165I15 complete sequence	NA	NA	NA	NA	NA	NA
CL1702.Contig6_All	0	0	0	0	0	15.61	40.263	1.31224	1.02706e-156	9.9861e-159	K20628//expansin	GO:0016020//membrane;GO:0009664//plant-type cell wall organization;GO:0005618//cell wall;GO:0005576//extracellular region	expansin-A2 [Sorghum bicolor] >OQU87763.1 hypothetical protein SORBI_3003G338801 [Sorghum bicolor]	XM_002456505.2 PREDICTED: Sorghum bicolor expansin-A2 (LOC8085403), mRNA	Expansin-A2 OS=Oryza sativa subsp. japonica GN=EXPA2 PE=2 SV=2	Pollen allergen	[M] LSE0349 A Expansin	NA	NA	NA
CL7020.Contig1_All	0	0	0	0	0	4.68	10.106	1.12813	3.00795e-32	2.27209e-33	NA	NA	transport and Golgi organization 2 homolog [Sorghum bicolor] >KXG20954.1 hypothetical protein SORBI_3010G275100 [Sorghum bicolor]	XM_021450262.1 PREDICTED: Sorghum bicolor transport and Golgi organization 2 homolog (LOC110431286), mRNA	NA	Transport and Golgi organisation 2	[S] KOG2342 Uncharacterized conserved protein	NA	NA	NA
CL12155.Contig2_All	0	0	0	0	0	44.593	15.14	-1.4994	0	0	K20298//vacuolar protein sorting-associated protein 52	GO:0006896//Golgi to vacuole transport;GO:0000938//GARP complex;GO:0005829//cytosol;GO:0042147//retrograde transport, endosome to Golgi;GO:0032456//endocytic recycling;GO:0019905//syntaxin binding;GO:0017137//Rab GTPase binding	vacuolar protein sorting-associated protein [Saccharum hybrid cultivar R570]	XM_002465078.2 PREDICTED: Sorghum bicolor vacuolar protein sorting-associated protein 52 A (LOC8066291), transcript variant X1, mRNA	Vacuolar protein sorting-associated protein 52 A OS=Arabidopsis thaliana GN=VPS52 PE=1 SV=1	Vps52 / Sac2 family	[UZ] KOG1961 Vacuolar sorting protein VPS52/suppressor of actin Sac2	NA	NA	NA
CL9512.Contig1_All	0	0	0	0	0	16.803	33.86	1.08654	4.83354e-89	1.03758e-90	K08235//xyloglucan:xyloglucosyl transferase [EC:2.4.1.207]	GO:0016762//xyloglucan:xyloglucosyl transferase activity;GO:0004553//hydrolase activity, hydrolyzing O-glycosyl compounds;GO:0048046//apoplast;GO:0005618//cell wall;GO:0010411//xyloglucan metabolic process;GO:0042546//cell wall biogenesis;GO:0071555//cell wall organization	xyloglucan endotransglycosylase/hydrolase protein 8 [Sorghum bicolor] >OQU80171.1 hypothetical protein SORBI_3007G090436 [Sorghum bicolor]	XM_002446377.2 PREDICTED: Sorghum bicolor xyloglucan endotransglycosylase/hydrolase protein 8 (LOC8072977), mRNA	Xyloglucan endotransglycosylase/hydrolase protein 8 OS=Oryza sativa subsp. japonica GN=XTH8 PE=1 SV=1	Glycosyl hydrolases family 16	[M] TWOG0096 Xyloglucan endotransglycosylase	NA	NA	NA
CL138.Contig1_All	12.786	50.49	1.98825	0	0	0	0	0	0	0	K03549//KUP system potassium uptake protein	GO:0016021//integral component of membrane;GO:0005886//plasma membrane;GO:0015079//potassium ion transmembrane transporter activity	probable potassium transporter 9 [Sorghum bicolor] >EER99908.1 hypothetical protein SORBI_3002G417500 [Sorghum bicolor]	XM_002463342.2 PREDICTED: Sorghum bicolor probable potassium transporter 9 (LOC8078559), mRNA	Probable potassium transporter 9 OS=Oryza sativa subsp. japonica GN=HAK9 PE=2 SV=1	K+ potassium transporter	[P] LSE0144 A Potassium transporter	NA	NA	NA
CL6413.Contig2_All	18.79	7.9	-1.24976	8.23449e-213	7.75089e-215	0	0	0	0	0	K11643//chromodomain-helicase-DNA-binding protein 4 [EC:3.6.4.12]	GO:0046872//metal ion binding;GO:0003677//DNA binding;GO:0005634//nucleus;GO:0005524//ATP binding	CHD3-type chromatin-remodeling factor PICKLE isoform X1 [Sorghum bicolor] >KXG19483.1 hypothetical protein SORBI_3010G065300 [Sorghum bicolor]	XM_002437919.2 PREDICTED: Sorghum bicolor CHD3-type chromatin-remodeling factor PICKLE (LOC8065411), transcript variant X1, mRNA	CHD3-type chromatin-remodeling factor PICKLE OS=Arabidopsis thaliana GN=PKL PE=1 SV=1	SNF2 family N-terminal domain	[R] KOG0383 Predicted helicase	NA	NA	NA
Unigene23356_All	6.76	13.706	1.02957	6.01645e-28	7.39797e-29	10.253	4.083	-1.27768	3.1152e-34	2.18946e-35	K00430//peroxidase [EC:1.11.1.7]+ko01100//Metabolic pathways+ko01110//Biosynthesis of secondary metabolites+ko00940//Phenylpropanoid biosynthesis;K02184//formin 2	NA	hypothetical protein SORBI_3001G088300, partial [Sorghum bicolor]	XM_021457946.1 PREDICTED: Sorghum bicolor uncharacterized LOC8085933 (LOC8085933), mRNA	Formin-like protein 5 OS=Oryza sativa subsp. japonica GN=FH5 PE=2 SV=2	Dehydrin	NA	NA	NA	NA
Unigene6225_All	13.713	33.296	1.28424	2.63649e-156	3.82369e-158	0	0	0	0	0	K15014//solute carrier family 29 (equilibrative nucleoside transporter), member 1/2/3	GO:0005337//nucleoside transmembrane transporter activity;GO:0016021//integral component of membrane	equilibrative nucleotide transporter 3-like [Sorghum bicolor] >XP_021310319.1 equilibrative nucleotide transporter 3-like [Sorghum bicolor] >KXG36463.1 hypothetical protein SORBI_3002G336600 [Sorghum bicolor] >KXG36464.1 hypothetical protein SORBI_3002G336600 [Sorghum bicolor] >OQU90082.1 hypothetical protein SORBI_3002G336600 [Sorghum bicolor]	KF184852.1 Saccharum hybrid cultivar R570 clone BAC 020L15 complete sequence	Equilibrative nucleotide transporter 3 OS=Arabidopsis thaliana GN=ENT3 PE=1 SV=1	Protein of unknown function (DUF1580)	[F] KOG1479 Nucleoside transporter	NA	NA	NA
Unigene8850_All	0	0	0	0	0	16.223	7.93	-1.01288	2.8683e-31	2.24846e-32	K13412//calcium-dependent protein kinase [EC:2.7.11.1]+ko04626//Plant-pathogen interaction	NA	protein LURP-one-related 8 [Sorghum bicolor] >AAO16702.1 hypothetical protein-like protein [Sorghum bicolor] >EES15617.1 hypothetical protein SORBI_3008G025100 [Sorghum bicolor]	AY144442.1 Sorghum bicolor BAC 95A23/98N8.1 Rph region, partial sequence	Protein LURP-one-related 17 OS=Arabidopsis thaliana GN=At5g41590 PE=2 SV=2	LURP-one-related	NA	NA	NA	NA
Unigene29243_All	0	0	0	0	0	8.546	49.056	2.48337	0	0	K08235//xyloglucan:xyloglucosyl transferase [EC:2.4.1.207]	GO:0016762//xyloglucan:xyloglucosyl transferase activity;GO:0004553//hydrolase activity, hydrolyzing O-glycosyl compounds;GO:0048046//apoplast;GO:0005618//cell wall;GO:0010411//xyloglucan metabolic process;GO:0042546//cell wall biogenesis;GO:0071555//cell wall organization	xyloglucan endotransglucosylase/hydrolase protein 31 [Sorghum bicolor] >EER97211.1 hypothetical protein SORBI_3002G302000 [Sorghum bicolor]	XM_002460645.2 PREDICTED: Sorghum bicolor xyloglucan endotransglucosylase/hydrolase protein 31 (LOC8077428), mRNA	Xyloglucan endotransglucosylase/hydrolase protein 31 OS=Arabidopsis thaliana GN=XTH31 PE=1 SV=2	Glycosyl hydrolases family 16	[M] TWOG0096 Xyloglucan endotransglycosylase	NA	NA	NA
Unigene28607_All	0	0	0	0	0	57.056	0.02	-11.3516	0	0	K19525//vacuolar protein sorting-associated protein 13A/C;K17964//leucine-rich PPR motif-containing protein, mitochondrial;K13457//disease resistance protein RPM1+ko04626//Plant-pathogen interaction	NA	ORF3, partial [Dioscorea rotundata]	HE983609.1 Musa balbisiana cv. Pisang Klutuk Wulung BAC MBP-17D14c, complete sequence	RNA-directed DNA polymerase homolog OS=Oenothera berteroana PE=4 SV=1	Reverse transcriptase (RNA-dependent DNA polymerase)	[R] KOG0017 FOG: Transposon-encoded proteins with TYA, reverse transcriptase, integrase domains in various combinations	NA	NA	NA
CL11485.Contig7_All	27.066	57.52	1.09204	9.48627e-186	1.08984e-187	0	0	0	0	0	K00475//naringenin 3-dioxygenase [EC:1.14.11.9]+ko01100//Metabolic pathways+ko01110//Biosynthesis of secondary metabolites+ko00941//Flavonoid biosynthesis	GO:0046872//metal ion binding;GO:0016491//oxidoreductase activity	protein DMR6-LIKE OXYGENASE 1 [Sorghum bicolor] >EES12710.1 hypothetical protein SORBI_3006G190100 [Sorghum bicolor]	XM_002448337.2 PREDICTED: Sorghum bicolor protein DMR6-LIKE OXYGENASE 1 (LOC8060435), mRNA	Protein DMR6-LIKE OXYGENASE 1 OS=Arabidopsis thaliana GN=DLO1 PE=1 SV=1	non-haem dioxygenase in morphine synthesis N-terminal	[QR] KOG0143 Iron/ascorbate family oxidoreductases	NA	NA	NA
CL219.Contig9_All	8.95	18.636	1.06756	4.87542e-35	4.68475e-36	0	0	0	0	0	K00430//peroxidase [EC:1.11.1.7]+ko01100//Metabolic pathways+ko01110//Biosynthesis of secondary metabolites+ko00940//Phenylpropanoid biosynthesis	GO:0020037//heme binding;GO:0009506//plasmodesma;GO:0006979//response to oxidative stress;GO:0009505//plant-type cell wall;GO:0046872//metal ion binding;GO:0009664//plant-type cell wall organization;GO:0004601//peroxidase activity;GO:0005576//extracellular region;GO:0042744//hydrogen peroxide catabolic process	peroxidase 5 [Sorghum bicolor] >EES19082.1 hypothetical protein SORBI_3009G055100 [Sorghum bicolor]	XM_002440607.2 PREDICTED: Sorghum bicolor peroxidase 5 (LOC8080921), mRNA	Peroxidase 5 OS=Vitis vinifera GN=GSVIVT00037159001 PE=1 SV=2	Peroxidase	[R] TWOG0189 Peroxidase	NA	NA	NA
CL12118.Contig73_All	0	0	0	0	0	11.753	4.5	-1.30316	6.24058e-65	2.01259e-66	K21434//ankyrin repeat domain-containing protein 2;K17535//serine/threonine-protein kinase TNNI3K [EC:2.7.11.1];K06272//integrin-linked kinase [EC:2.7.11.1]	NA	PREDICTED: serine/threonine-protein kinase STY8-like isoform X1 [Setaria italica]	XM_021455548.1 PREDICTED: Sorghum bicolor serine/threonine-protein kinase STY8 (LOC8057429), mRNA	Probable serine/threonine-protein kinase SIS8 OS=Arabidopsis thaliana GN=SIS8 PE=1 SV=1	Ankyrin repeats (3 copies)	[T] KOG0192 Tyrosine kinase specific for activated (GTP-bound) p21cdc42Hs	NA	NA	NA
CL5956.Contig4_All	10.126	21.013	1.06286	6.48857e-42	5.03731e-43	0	0	0	0	0	K05681//ATP-binding cassette, subfamily G (WHITE), member 2+ko02010//ABC transporters	GO:0005524//ATP binding;GO:0016021//integral component of membrane;GO:0016887//ATPase activity	hypothetical protein SORBI_3006G155700 [Sorghum bicolor]	XM_002446782.2 PREDICTED: Sorghum bicolor ABC transporter G family member 11 (LOC8082867), mRNA	ABC transporter G family member 11 OS=Arabidopsis thaliana GN=ABCG11 PE=1 SV=1	ABC-2 type transporter	[Q] KOG0061 Transporter, ABC superfamily (Breast cancer resistance protein)	NA	NA	NA
CL9916.Contig2_All	6.303	14.88	1.24131	5.7881e-68	2.57595e-69	0	0	0	0	0	K22020//mucin-19	GO:0035725//sodium ion transmembrane transport;GO:0016021//integral component of membrane;GO:0015081//sodium ion transmembrane transporter activity;GO:0008324//cation transmembrane transporter activity;GO:0005886//plasma membrane	high-affinity potassium transporter [Saccharum hybrid cultivar R570]	XM_002438915.2 PREDICTED: Sorghum bicolor probable cation transporter HKT9 (LOC8065571), mRNA	Probable cation transporter HKT9 OS=Oryza sativa subsp. japonica GN=HKT9 PE=2 SV=1	Cation transport protein	[GO] KOG4157 beta-1,6-N-acetylglucosaminyltransferase, contains WSC domain	NA	NA	NA
CL164.Contig23_All	71.586	31.686	-1.15756	1.3755e-75	5.35883e-77	0	0	0	0	0	K20279//synaptojanin [EC:3.1.3.36]+ko01100//Metabolic pathways+ko04070//Phosphatidylinositol signaling system+ko00562//Inositol phosphate metabolism	GO:0016787//hydrolase activity;GO:0046856//phosphatidylinositol dephosphorylation	type I inositol polyphosphate 5-phosphatase 1 [Sorghum bicolor] >EES01371.1 hypothetical protein SORBI_3003G277600 [Sorghum bicolor]	XM_002456206.2 PREDICTED: Sorghum bicolor type I inositol polyphosphate 5-phosphatase 1 (LOC8059184), mRNA	Type I inositol polyphosphate 5-phosphatase 1 OS=Arabidopsis thaliana GN=IP5P1 PE=1 SV=2	NA	[U] KOG0565 Inositol polyphosphate 5-phosphatase and related proteins	NA	NA	NA
CL11468.Contig1_All	9.356	21.203	1.182	5.75623e-82	2.01504e-83	0	0	0	0	0	K08332//vacuolar protein 8;K05857//phosphatidylinositol phospholipase C, delta [EC:3.1.4.11]+ko01100//Metabolic pathways+ko04933//AGE-RAGE signaling pathway in diabetic complications+ko04070//Phosphatidylinositol signaling system+ko00562//Inositol phosphate metabolism	GO:0005634//nucleus;GO:0005737//cytoplasm	U-box domain-containing protein 4 [Sorghum bicolor] >EER97464.1 hypothetical protein SORBI_3002G358600 [Sorghum bicolor]	XM_002460898.2 PREDICTED: Sorghum bicolor U-box domain-containing protein 4 (LOC8058381), mRNA	U-box domain-containing protein 4 OS=Arabidopsis thaliana GN=PUB4 PE=1 SV=3	Armadillo/beta-catenin-like repeat	[S] KOG0167 FOG: Armadillo/beta-catenin-like repeats	NA	NA	NA
CL5565.Contig5_All	1.576	21.083	3.7556	0	0	0	0	0	0	0	K14494//DELLA protein+ko04075//Plant hormone signal transduction	GO:0005634//nucleus;GO:0006355//regulation of transcription, DNA-templated;GO:0043565//sequence-specific DNA binding;GO:0006351//transcription, DNA-templated;GO:0003700//DNA binding transcription factor activity	scarecrow-like protein 21 [Sorghum bicolor] >XP_021306782.1 scarecrow-like protein 21 [Sorghum bicolor] >EER95348.1 hypothetical protein SORBI_3001G472600 [Sorghum bicolor]	XM_002468305.2 PREDICTED: Sorghum bicolor scarecrow-like protein 21 (LOC8054264), transcript variant X1, mRNA	Chitin-inducible gibberellin-responsive protein 2 OS=Oryza sativa subsp. japonica GN=CIGR2 PE=2 SV=1	GRAS domain family	[TK] LSE0487 A Gibberellin response modulator/Predicted transcription factor	http://plntfdb.bio.uni-potsdam.de/v3.0/fam_mem.php?family_id=GRAS	NA	NA
CL8745.Contig1_All	0	0	0	0	0	222.633	401.99	1.03933	7.04049e-111	1.1415e-112	NA	NA	hypothetical protein SORBI_3001G541400 [Sorghum bicolor]	XM_021456462.1 PREDICTED: Sorghum bicolor lipid transfer protein EARLI 1-like (LOC110433804), mRNA	NA	NA	NA	NA	NA	NA
Unigene7185_All	0	0	0	0	0	3.046	16.156	2.39074	2.46887e-132	3.09256e-134	K00430//peroxidase [EC:1.11.1.7]+ko01100//Metabolic pathways+ko01110//Biosynthesis of secondary metabolites+ko00940//Phenylpropanoid biosynthesis	GO:0006979//response to oxidative stress;GO:0046872//metal ion binding;GO:0020037//heme binding;GO:0004601//peroxidase activity;GO:0005576//extracellular region;GO:0042744//hydrogen peroxide catabolic process	peroxidase A2 [Sorghum bicolor] >EER91824.1 hypothetical protein SORBI_3001G277000 [Sorghum bicolor]	XM_002464781.2 PREDICTED: Sorghum bicolor peroxidase A2 (LOC8083642), mRNA	Peroxidase 15 OS=Ipomoea batatas GN=pod PE=1 SV=1	Peroxidase	[R] TWOG0189 Peroxidase	NA	NA	NA
CL4537.Contig1_All	0	0	0	0	0	56.8	20.333	-1.42822	4.46919e-132	5.65465e-134	K17795//mitochondrial import inner membrane translocase subunit TIM17;K17790//mitochondrial import inner membrane translocase subunit TIM22	GO:0016021//integral component of membrane	outer envelope pore protein 16-2, chloroplastic-like [Sorghum bicolor] >KXG32368.1 hypothetical protein SORBI_3003G144500 [Sorghum bicolor]	BT017732.1 Zea mays clone EL01N0448C02.c mRNA sequence	Outer envelope pore protein 16-2, chloroplastic OS=Arabidopsis thaliana GN=OEP162 PE=2 SV=1	Tim17/Tim22/Tim23/Pmp24 family	[EU] LSE0602 A Predicted amino acid selective channel protein	NA	NA	NA
Unigene17895_All	0	0	0	0	0	2.533	39.856	3.97566	0	0	K19355//mannan endo-1,4-beta-mannosidase [EC:3.2.1.78]+ko00051//Fructose and mannose metabolism	GO:0016985//mannan endo-1,4-beta-mannosidase activity;GO:0004553//hydrolase activity, hydrolyzing O-glycosyl compounds;GO:0046355//mannan catabolic process;GO:0005975//carbohydrate metabolic process	mannan endo-1,4-beta-mannosidase 1 [Sorghum bicolor] >EES01213.1 hypothetical protein SORBI_3003G247000 [Sorghum bicolor]	XM_002456048.2 PREDICTED: Sorghum bicolor mannan endo-1,4-beta-mannosidase 1 (LOC8060141), mRNA	Mannan endo-1,4-beta-mannosidase 1 OS=Oryza sativa subsp. japonica GN=MAN1 PE=2 SV=2	Cellulase (glycosyl hydrolase family 5)	[GM] LSE0446 A Cellulase ((1-4)-beta-mannan endohydrolase)	NA	NA	NA
CL2272.Contig1_All	0	0	0	0	0	14.003	31.566	1.16831	8.44552e-111	1.3757e-112	K17987//next to BRCA1 gene 1 protein;K14306//nuclear pore complex protein Nup62+ko03013//RNA transport	GO:0016021//integral component of membrane	VAMP protein SEC22 [Zea mays]	XM_002448759.2 PREDICTED: Sorghum bicolor NDR1/HIN1-like protein 1 (LOC8076500), mRNA	NDR1/HIN1-like protein 1 OS=Arabidopsis thaliana GN=NHL1 PE=2 SV=1	Late embryogenesis abundant protein	[V] LSE0414 A Harpin-induced protein involved in plant hypersensitive response and related proteins	NA	NA	NA
CL701.Contig3_All	2.63	21.71	3.07345	4.33159e-98	1.16157e-99	0	0	0	0	0	K12194//charged multivesicular body protein 4+ko04144//Endocytosis	GO:0005622//intracellular;GO:0007034//vacuolar transport	PREDICTED: vacuolar protein sorting-associated protein 32 homolog 2-like [Setaria italica] >KQL11473.1 hypothetical protein SETIT_007235mg [Setaria italica] >KQL11474.1 hypothetical protein SETIT_007235mg [Setaria italica]	XM_002437218.2 PREDICTED: Sorghum bicolor vacuolar protein sorting-associated protein 32 homolog 2 (LOC8065087), transcript variant X1, mRNA	Vacuolar protein sorting-associated protein 32 homolog 2 OS=Arabidopsis thaliana GN=VPS32.2 PE=1 SV=1	Snf7	[U] KOG1656 Protein involved in glucose derepression and pre-vacuolar endosome protein sorting	NA	NA	NA
CL11605.Contig4_All	0	0	0	0	0	30.26	11.39	-1.38441	2.04394e-149	2.1525e-151	K13448//calcium-binding protein CML+ko04626//Plant-pathogen interaction	GO:0005509//calcium ion binding	probable calcium-binding protein CML10 [Sorghum bicolor] >EES04217.1 hypothetical protein SORBI_3003G425500 [Sorghum bicolor]	XM_002459052.2 PREDICTED: Sorghum bicolor probable calcium-binding protein CML10 (LOC8062320), mRNA	Probable calcium-binding protein CML10 OS=Oryza sativa subsp. japonica GN=CML10 PE=2 SV=1	EF hand	[T] KOG0027 Calmodulin and related proteins (EF-Hand superfamily)	NA	NA	NA
CL1017.Contig3_All	14.92	32.966	1.1504	2.93394e-69	1.27903e-70	0	0	0	0	0	K00799//glutathione S-transferase [EC:2.5.1.18]+ko00480//Glutathione metabolism	NA	probable glutathione S-transferase GSTU1 [Sorghum bicolor]	XM_002460019.2 PREDICTED: Sorghum bicolor probable glutathione S-transferase GSTU1 (LOC8055526), mRNA	Probable glutathione S-transferase GSTU1 OS=Oryza sativa subsp. japonica GN=GSTU1 PE=1 SV=1	NA	[O] KOG0406 Glutathione S-transferase	NA	NA	NA
Unigene8731_All	10.68	5.046	-1.08036	1.51214e-44	1.0961e-45	0	0	0	0	0	K09286//EREBP-like factor	NA	AP2-EREBP transcription factor, partial [Zea mays] >ONM15533.1 Ethylene-responsive transcription factor ERF053 [Zea mays]	XM_002448173.2 PREDICTED: Sorghum bicolor dehydration-responsive element-binding protein 2B (LOC8056036), mRNA	Ethylene-responsive transcription factor ERF060 OS=Arabidopsis thaliana GN=ERF060 PE=2 SV=1	AP2 domain	[K] LSE0301 A AP2 domain transcription factor	http://plntfdb.bio.uni-potsdam.de/v3.0/fam_mem.php?family_id=AP2-EREBP	NA	NA
CL4756.Contig11_All	3.12	10.16	1.70514	2.7558e-58	1.45998e-59	0	0	0	0	0	K18588//coenzyme Q-binding protein COQ10	GO:0006744//ubiquinone biosynthetic process;GO:0045333//cellular respiration;GO:0005739//mitochondrion;GO:0048039//ubiquinone binding	unknown [Zea mays] >AQL00117.1 Polyketide cyclase / dehydrase and lipid transport protein [Zea mays]	XM_002456376.2 PREDICTED: Sorghum bicolor uncharacterized LOC8072137 (LOC8072137), mRNA	Formin-like protein 5 OS=Oryza sativa subsp. japonica GN=FH5 PE=2 SV=2	Polyketide cyclase / dehydrase and lipid transport	[I] KOG3177 Oligoketide cyclase/lipid transport protein	NA	NA	NA
CL10285.Contig19_All	24.143	50.596	1.07024	7.19971e-297	4.07432e-299	0	0	0	0	0	K12900//FUS-interacting serine-arginine-rich protein 1+ko03040//Spliceosome;K09286//EREBP-like factor	GO:0003677//DNA binding;GO:0005634//nucleus;GO:0006351//transcription, DNA-templated;GO:0003700//DNA binding transcription factor activity	ethylene-responsive transcription factor ABR1 [Sorghum bicolor]	XM_002450314.2 PREDICTED: Sorghum bicolor ethylene-responsive transcription factor ABR1 (LOC8073624), mRNA	Ethylene-responsive transcription factor ERF115 OS=Arabidopsis thaliana GN=ERF115 PE=1 SV=1	AP2 domain	[K] LSE0301 A AP2 domain transcription factor	http://plntfdb.bio.uni-potsdam.de/v3.0/fam_mem.php?family_id=AP2-EREBP	NA	NA
Unigene38527_All	0	0	0	0	0	10.066	0.066	-7.21405	2.12538e-96	4.14375e-98	K01725//cyanate lyase [EC:4.2.1.104]+ko00910//Nitrogen metabolism	GO:0003677//DNA binding;GO:0009439//cyanate metabolic process;GO:0043565//sequence-specific DNA binding;GO:0008824//cyanate hydratase activity	cyanate lyase [Fistulifera solaris]	NA	Cyanate hydratase OS=Arabidopsis thaliana GN=CYN PE=2 SV=1	Cyanate lyase C-terminal domain	NA	NA	NA	NA
CL11527.Contig4_All	5.65	21.386	1.92892	6.22007e-149	9.64003e-151	0	0	0	0	0	K18134//protein O-GlcNAc transferase [EC:2.4.1.255]+ko00514//Other types of O-glycan biosynthesis;K18207//protein O-mannose beta-1,4-N-acetylglucosaminyltransferase [EC:2.4.1.312]+ko00515//Mannose type O-glycan biosynthesis+ko01100//Metabolic pathways	GO:0016757//transferase activity, transferring glycosyl groups;GO:0016021//integral component of membrane	glycosyltransferase [Saccharum officinarum]	AJ867396.1 Saccharum officinarum mRNA for glycosyltransferase (a2 gene)	NA	Protein of unknown function (DUF563)	[S] KOG4698 Uncharacterized conserved protein	NA	NA	NA
Unigene13739_All	0	0	0	0	0	0.853	17.15	4.21647	4.61009e-174	3.69069e-176	K13172//serine/arginine repetitive matrix protein 2;K13412//calcium-dependent protein kinase [EC:2.7.11.1]+ko04626//Plant-pathogen interaction	NA	proline-rich protein 2 [Sorghum bicolor] >EER94343.1 hypothetical protein SORBI_3001G266300 [Sorghum bicolor]	XM_002467300.2 PREDICTED: Sorghum bicolor proline-rich protein 2 (LOC8062801), mRNA	Early nodulin-75 OS=Glycine max GN=ENOD2A PE=2 SV=2	Pollen proteins Ole e I like	[K] LSE0096 H SON DNA-binding protein/negative regulatory element-binding protein	NA	NA	NA
CL5486.Contig3_All	12.703	54.45	2.10889	5.80369e-267	3.84545e-269	0	0	0	0	0	K01183//chitinase [EC:3.2.1.14]+ko00520//Amino sugar and nucleotide sugar metabolism+ko01100//Metabolic pathways	GO:0006032//chitin catabolic process;GO:0008061//chitin binding;GO:0005975//carbohydrate metabolic process;GO:0004568//chitinase activity;GO:0005576//extracellular region	xylanase inhibitor protein 1 [Sorghum bicolor] >EER98073.1 hypothetical protein SORBI_3002G055600 [Sorghum bicolor]	XM_002461507.2 PREDICTED: Sorghum bicolor xylanase inhibitor protein 1 (LOC8060751), mRNA	Xylanase inhibitor protein 1 OS=Triticum aestivum GN=XIPI PE=1 SV=2	Glycosyl hydrolases family 18	[A] KOG1869 Splicing coactivator SRm160/300, subunit SRm300	NA	NA	NA
CL6748.Contig2_All	0	0	0	0	0	23.45	10.576	-1.06028	6.6665e-26	6.44479e-27	K13171//serine/arginine repetitive matrix protein 1+ko03015//mRNA surveillance pathway+ko03013//RNA transport	NA	uncharacterized protein LOC8066205 [Sorghum bicolor] >EES05494.1 hypothetical protein SORBI_3004G228700 [Sorghum bicolor]	XM_002452473.1 PREDICTED: Sorghum bicolor uncharacterized LOC8066205 (LOC8066205), mRNA	Extensin OS=Sorghum bicolor GN=HRGP PE=3 SV=1	Protein of unknown function (DUF740)	[E] KOG3627 Trypsin	NA	NA	NA
Unigene22599_All	0	0	0	0	0	35.1	79.866	1.18722	9.15611e-293	3.21414e-295	K14484//auxin-responsive protein IAA+ko04075//Plant hormone signal transduction	GO:0005634//nucleus;GO:0006355//regulation of transcription, DNA-templated;GO:0009734//auxin-activated signaling pathway;GO:0006351//transcription, DNA-templated	auxin-responsive protein IAA30 [Sorghum bicolor] >EES17334.1 hypothetical protein SORBI_3008G156900 [Sorghum bicolor]	XM_002443451.2 PREDICTED: Sorghum bicolor auxin-responsive protein IAA30 (LOC8070109), mRNA	Auxin-responsive protein IAA30 OS=Oryza sativa subsp. japonica GN=IAA30 PE=2 SV=1	AUX/IAA family	[TR] LSE0302 A Auxin-inducible protein	NA	NA	NA
CL2942.Contig3_All	0	0	0	0	0	11.103	5.06	-1.05951	7.88893e-44	4.09022e-45	K01762//1-aminocyclopropane-1-carboxylate synthase [EC:4.4.1.14]+ko01100//Metabolic pathways+ko01110//Biosynthesis of secondary metabolites+ko00270//Cysteine and methionine metabolism	GO:0009058//biosynthetic process;GO:0042802//identical protein binding;GO:0003824//catalytic activity;GO:0016847//1-aminocyclopropane-1-carboxylate synthase activity;GO:0030170//pyridoxal phosphate binding	ACC synthase 2 [Saccharum hybrid cultivar SP80-3280]	AY620986.1 Saccharum officinarum 1-aminocyclopropane-1-carboxylate synthase (acs2) gene, complete cds	1-aminocyclopropane-1-carboxylate synthase 7 OS=Arabidopsis thaliana GN=ACS7 PE=1 SV=1	Aminotransferase class I and II	NA	NA	NA	NA
CL8775.Contig2_All	0	0	0	0	0	6.24	23.086	1.90082	6.17478e-223	3.38392e-225	K00924//kinase [EC:2.7.1.-]	NA	uncharacterized protein At4g06744 [Sorghum bicolor]	XM_002446713.2 PREDICTED: Sorghum bicolor uncharacterized protein At4g06744 (LOC8075902), mRNA	Uncharacterized protein At4g06744 OS=Arabidopsis thaliana GN=At4g06744 PE=2 SV=1	Leucine rich repeat	[M] LSE0601 A Pollen extensin-like protein (Pex)	NA	NA	NA
CL9105.Contig2_All	11.77	5.34	-1.12878	5.20746e-28	6.38101e-29	0	0	0	0	0	NA	NA	hypothetical protein SORBI_3010G078600 [Sorghum bicolor]	NA	NA	NA	NA	NA	NA	NA
CL11846.Contig2_All	13.023	5.936	-1.13007	3.47061e-19	6.31644e-20	0	0	0	0	0	NA	NA	uncharacterized protein LOC8069666 [Sorghum bicolor] >KXG24548.1 hypothetical protein SORBI_3007G057700 [Sorghum bicolor]	XM_021465449.1 PREDICTED: Sorghum bicolor translation initiation factor IF-2 (LOC8069666), mRNA	NA	NA	NA	NA	NA	NA
CL2481.Contig3_All	0	0	0	0	0	27.993	13.386	-1.04653	5.8259e-100	1.09023e-101	K15283//solute carrier family 35, member E1	GO:0016021//integral component of membrane;GO:0005215//transporter activity	glucose-6-phosphate/phosphate translocator 2, chloroplastic, partial [Sorghum bicolor]	XM_002462895.2 PREDICTED: Sorghum bicolor glucose-6-phosphate/phosphate translocator 2, chloroplastic (LOC8080141), partial mRNA	Glucose-6-phosphate/phosphate translocator 2, chloroplastic OS=Arabidopsis thaliana GN=GPT2 PE=2 SV=2	Triose-phosphate Transporter family	[GE] KOG1441 Glucose-6-phosphate/phosphate and phosphoenolpyruvate/phosphate antiporter	NA	NA	NA
CL1204.Contig2_All	5.726	15.226	1.40576	4.32829e-81	1.53856e-82	0	0	0	0	0	K11323//histone arginine demethylase JMJD6 [EC:1.14.11.-]	NA	FBD-associated F-box protein At4g10400 [Sorghum bicolor] >KXG33304.1 hypothetical protein SORBI_3003G284600 [Sorghum bicolor]	XM_021455758.1 PREDICTED: Sorghum bicolor FBD-associated F-box protein At4g10400 (LOC8069828), mRNA	F-box/LRR-repeat protein At1g55660 OS=Arabidopsis thaliana GN=At1g55660 PE=2 SV=1	FBD	[R] LSE0003 A F-box and FBD-domains	NA	NA	NA
CL12118.Contig10_All	0	0	0	0	0	10.713	4.446	-1.24457	3.46446e-88	7.52441e-90	K21434//ankyrin repeat domain-containing protein 2;K17535//serine/threonine-protein kinase TNNI3K [EC:2.7.11.1];K06272//integrin-linked kinase [EC:2.7.11.1]	GO:0005524//ATP binding;GO:0004672//protein kinase activity;GO:0007229//integrin-mediated signaling pathway	serine/threonine-protein kinase STY8 [Sorghum bicolor] >KXG33869.2 hypothetical protein SORBI_3003G385000 [Sorghum bicolor]	EU957067.1 Zea mays clone 1581819 mRNA sequence	Probable serine/threonine-protein kinase SIS8 OS=Arabidopsis thaliana GN=SIS8 PE=1 SV=1	Protein tyrosine kinase	[T] KOG0192 Tyrosine kinase specific for activated (GTP-bound) p21cdc42Hs	NA	NA	NA
CL2675.Contig1_All	15.256	6.613	-1.20787	5.29805e-142	8.76852e-144	0	0	0	0	0	K01090//protein phosphatase [EC:3.1.3.16]	GO:0004721//phosphoprotein phosphatase activity;GO:0009742//brassinosteroid mediated signaling pathway	serine/threonine-protein phosphatase BSL2 homolog isoform X1 [Sorghum bicolor] >EES17415.1 hypothetical protein SORBI_3008G173900 [Sorghum bicolor]	XM_002443532.2 PREDICTED: Sorghum bicolor serine/threonine-protein phosphatase BSL2 homolog (LOC8084425), transcript variant X1, mRNA	Serine/threonine-protein phosphatase BSL2 homolog OS=Oryza sativa subsp. japonica GN=BSL2 PE=2 SV=2	Calcineurin-like phosphoesterase	[R] KOG0379 Kelch repeat-containing proteins	NA	NA	NA
CL8039.Contig1_All	3.666	11.156	1.60545	3.63106e-64	1.73265e-65	0	0	0	0	0	K05747//Wiskott-Aldrich syndrome protein+ko04144//Endocytosis	NA	hypothetical protein BU14_0146s0007 [Porphyra umbilicalis]	XM_002442309.2 PREDICTED: Sorghum bicolor dof zinc finger protein DOF2.4 (LOC8068101), mRNA	Leucine-rich repeat extensin-like protein 6 OS=Arabidopsis thaliana GN=LRX6 PE=2 SV=1	Dof domain, zinc finger	[M] LSE0601 A Pollen extensin-like protein (Pex)	http://plntfdb.bio.uni-potsdam.de/v3.0/fam_mem.php?family_id=C2C2-Dof	NA	NA
Unigene4856_All	0	0	0	0	0	8.886	18.306	1.07324	1.54066e-21	1.83027e-22	NA	GO:0004861//cyclin-dependent protein serine/threonine kinase inhibitor activity;GO:0005634//nucleus;GO:0007050//cell cycle arrest	cyclin-dependent kinase inhibitor 6 [Sorghum bicolor] >EER99015.1 hypothetical protein SORBI_3002G227100 [Sorghum bicolor]	XM_002462449.2 PREDICTED: Sorghum bicolor cyclin-dependent kinase inhibitor 6 (LOC8083227), mRNA	Cyclin-dependent kinase inhibitor 6 OS=Oryza sativa subsp. japonica GN=KRP6 PE=3 SV=1	Cyclin-dependent kinase inhibitor	[T] LSE1270 A Cyclin-dependent kinase inhibitor	NA	NA	NA
CL2231.Contig5_All	14.91	33.323	1.16889	2.19109e-91	6.505e-93	0	0	0	0	0	K21777//G2/mitotic-specific cyclin-B, other	GO:0016787//hydrolase activity;GO:0005525//GTP binding	immune-associated nucleotide-binding protein 9 [Sorghum bicolor] >XP_021316203.1 immune-associated nucleotide-binding protein 9 [Sorghum bicolor] >EES05244.1 hypothetical protein SORBI_3004G177700 [Sorghum bicolor]	XM_002452223.2 PREDICTED: Sorghum bicolor immune-associated nucleotide-binding protein 9 (LOC8064274), transcript variant X1, mRNA	Immune-associated nucleotide-binding protein 9 OS=Arabidopsis thaliana GN=IAN9 PE=2 SV=1	AIG1 family	[V] TWOG0191 Protein involved in control of unknown local host defense mechanisms to pathogens	NA	NA	NA
Unigene26460_All	0	0	0	0	0	12.5	24.966	1.08727	7.00073e-65	2.26304e-66	K22020//mucin-19	NA	uncharacterized protein LOC8078721 [Sorghum bicolor] >EES04096.1 hypothetical protein SORBI_3003G400200 [Sorghum bicolor]	XM_002458931.2 PREDICTED: Sorghum bicolor uncharacterized LOC8078721 (LOC8078721), mRNA	Formin-like protein 3 OS=Oryza sativa subsp. japonica GN=FH3 PE=2 SV=2	PDDEXK-like family of unknown function	[S] LSE3615 A Uncharacterized protein	NA	NA	NA
Unigene34019_All	2.02	10.663	2.40908	9.6885e-43	7.38102e-44	0	0	0	0	0	NA	NA	phosphatidylinositol/phosphatidylcholine transfer protein SFH2 isoform X2 [Sorghum bicolor] >OQU84586.1 hypothetical protein SORBI_3004G083000 [Sorghum bicolor]	XM_021459895.1 PREDICTED: Sorghum bicolor phosphatidylinositol/phosphatidylcholine transfer protein SFH2 (LOC8082915), transcript variant X2, mRNA	NA	NA	[I] KOG1471 Phosphatidylinositol transfer protein SEC14 and related proteins	NA	NA	NA
CL7723.Contig2_All	5.686	12.473	1.13713	6.02957e-55	3.42071e-56	0	0	0	0	0	K01599//uroporphyrinogen decarboxylase [EC:4.1.1.37]+ko00860//Porphyrin and chlorophyll metabolism+ko01100//Metabolic pathways+ko01110//Biosynthesis of secondary metabolites;K03006//DNA-directed RNA polymerase II subunit RPB1 [EC:2.7.7.6]+ko00230//Purine metabolism+ko03020//RNA polymerase+ko01100//Metabolic pathways+ko00240//Pyrimidine metabolism	NA	peptide-N4-(N-acetyl-beta-glucosaminyl)asparagine amidase A [Sorghum bicolor] >EES00087.1 hypothetical protein SORBI_3003G023800 [Sorghum bicolor]	XM_002454922.2 PREDICTED: Sorghum bicolor peptide-N4-(N-acetyl-beta-glucosaminyl)asparagine amidase A (LOC8083092), mRNA	Peptide-N4-(N-acetyl-beta-glucosaminyl)asparagine amidase A OS=Prunus dulcis PE=1 SV=2	Peptide N-acetyl-beta-D-glucosaminyl asparaginase amidase A	[T] LSE0513 C 7-transmembrane receptor	NA	NA	NA
CL814.Contig18_All	0	0	0	0	0	18.69	6.893	-1.38567	7.50204e-136	9.13199e-138	K03283//heat shock 70kDa protein 1/2/6/8+ko03040//Spliceosome+ko04144//Endocytosis+ko04141//Protein processing in endoplasmic reticulum	GO:0005524//ATP binding	heat shock cognate 70 kDa protein [Sorghum bicolor] >EER92466.1 hypothetical protein SORBI_3001G418600 [Sorghum bicolor]	XM_002465423.2 PREDICTED: Sorghum bicolor heat shock cognate 70 kDa protein (LOC8084921), mRNA	Heat shock cognate 70 kDa protein OS=Petunia hybrida GN=HSP70 PE=2 SV=1	NAD-specific glutamate dehydrogenase	[O] KOG0101 Molecular chaperones HSP70/HSC70, HSP70 superfamily	NA	NA	NA
Unigene15964_All	0	0	0	0	0	4.96	13.686	1.42026	7.326e-67	2.27568e-68	K20628//expansin	GO:0019953//sexual reproduction;GO:0009506//plasmodesma;GO:0005576//extracellular region;GO:0006949//syncytium formation	expansin-B16 [Sorghum bicolor] >EES05488.1 hypothetical protein SORBI_3004G227900 [Sorghum bicolor]	XM_002452467.2 PREDICTED: Sorghum bicolor expansin-B16 (LOC8074807), mRNA	Expansin-B16 OS=Oryza sativa subsp. japonica GN=EXPB16 PE=3 SV=1	Pollen allergen	[M] LSE0349 A Expansin	NA	NA	NA
CL4787.Contig4_All	153.61	57.936	-1.40238	0	0	0	0	0	0	0	K16286//E3 ubiquitin-protein ligase EL5 [EC:2.3.2.27];K19038//E3 ubiquitin-protein ligase ATL41 [EC:2.3.2.27]	GO:0016021//integral component of membrane	E3 ubiquitin-protein ligase EL5 [Sorghum bicolor]	XM_002455486.2 PREDICTED: Sorghum bicolor E3 ubiquitin-protein ligase EL5 (LOC8079624), mRNA	E3 ubiquitin-protein ligase EL5 OS=Oryza sativa subsp. japonica GN=EL5.1 PE=1 SV=1	Ring finger domain	[O] KOG0800 FOG: Predicted E3 ubiquitin ligase	NA	NA	NA
CL2040.Contig3_All	15.946	7.843	-1.01612	8.9376e-29	1.06697e-29	0	0	0	0	0	K04733//interleukin-1 receptor-associated kinase 4 [EC:2.7.11.1];K10572//inositol-pentakisphosphate 2-kinase [EC:2.7.1.158]+ko01100//Metabolic pathways+ko04070//Phosphatidylinositol signaling system+ko00562//Inositol phosphate metabolism;K12823//ATP-dependent RNA helicase DDX5/DBP2 [EC:3.6.4.13]+ko03040//Spliceosome;K19307//25S rRNA (uracil2634-N3)-methyltransferase [EC:2.1.1.313]	GO:0046872//metal ion binding;GO:0046914//transition metal ion binding;GO:0030001//metal ion transport;GO:0005737//cytoplasm;GO:0046916//cellular transition metal ion homeostasis	heavy metal-associated isoprenylated plant protein 39 [Sorghum bicolor] >EES11614.1 hypothetical protein SORBI_3006G257700 [Sorghum bicolor]	XM_002447241.2 PREDICTED: Sorghum bicolor heavy metal-associated isoprenylated plant protein 39 (LOC8082571), mRNA	Heavy metal-associated isoprenylated plant protein 39 OS=Arabidopsis thaliana GN=HIPP39 PE=2 SV=1	Heavy-metal-associated domain	[P] KOG1603 Copper chaperone	NA	NA	NA
Unigene29476_All	0	0	0	0	0	6.206	15.453	1.16062	2.88921e-11	6.78653e-12	K02918//large subunit ribosomal protein L35e+ko03010//Ribosome	GO:0005840//ribosome;GO:0006412//translation;GO:0003735//structural constituent of ribosome	hypothetical protein BU14_0789s0002 [Porphyra umbilicalis]	NA	60S ribosomal protein L35 OS=Euphorbia esula GN=RPL35 PE=2 SV=1	Ribosomal L29 protein	[J] KOG3436 60S ribosomal protein L35	NA	NA	NA
Unigene11520_All	100.666	49.966	-1.00989	2.73289e-168	3.53606e-170	0	0	0	0	0	K17294//tetraspanin-4;K17345//tetraspanin-5;K17356//tetraspanin-13/31;K17987//next to BRCA1 gene 1 protein;K14306//nuclear pore complex protein Nup62+ko03013//RNA transport	GO:0016021//integral component of membrane	tetraspanin-8 [Sorghum bicolor] >EES13929.1 hypothetical protein SORBI_3007G143400 [Sorghum bicolor]	XM_002444389.2 PREDICTED: Sorghum bicolor tetraspanin-8 (LOC8077861), mRNA	Tetraspanin-8 OS=Arabidopsis thaliana GN=TET8 PE=2 SV=1	Tetraspanin family	[S] LSE0116 A Predicted membrane protein	NA	NA	NA
Unigene27705_All	127.433	55.086	-1.20975	0	0	0	0	0	0	0	K00029//malate dehydrogenase (oxaloacetate-decarboxylating)(NADP+) [EC:1.1.1.40]+ko01100//Metabolic pathways+ko00710//Carbon fixation in photosynthetic organisms+ko00620//Pyruvate metabolism+ko01200//Carbon metabolism	NA	NADP-dependent malic enzyme, chloroplastic isoform X1 [Sorghum bicolor]	XM_002454984.2 PREDICTED: Sorghum bicolor NADP-dependent malic enzyme, chloroplastic (LOC8084360), transcript variant X1, mRNA	NADP-dependent malic enzyme, chloroplastic OS=Zea mays GN=MOD1 PE=1 SV=1	Malic enzyme, N-terminal domain	[C] KOG1257 NADP+-dependent malic enzyme	NA	NA	NA
CL4990.Contig5_All	3.466	10.803	1.64974	4.02879e-51	2.48268e-52	0	0	0	0	0	K14399//polyribonucleotide 5'-hydroxyl-kinase [EC:2.7.1.78]+ko03015//mRNA surveillance pathway;K02433//aspartyl-tRNA(Asn)/glutamyl-tRNA(Gln) amidotransferase subunit A [EC:6.3.5.6 6.3.5.7]+ko00970//Aminoacyl-tRNA biosynthesis+ko01100//Metabolic pathways;K19996//phosphatidylinositol transfer protein SFH5	GO:0005622//intracellular;GO:0005215//transporter activity	random slug protein 5 [Sorghum bicolor] >XP_021312920.1 random slug protein 5 [Sorghum bicolor] >EES02732.1 hypothetical protein SORBI_3003G121800 [Sorghum bicolor]	XM_021457245.1 PREDICTED: Sorghum bicolor random slug protein 5 (LOC8085831), transcript variant X2, mRNA	Phosphatidylinositol/phosphatidylcholine transfer protein SFH3 OS=Arabidopsis thaliana GN=SFH3 PE=2 SV=1	CRAL/TRIO domain	[I] KOG1470 Phosphatidylinositol transfer protein PDR16 and related proteins	NA	NA	NA
CL10410.Contig1_All	13.13	5.583	-1.23632	5.6489e-114	1.25459e-115	0	0	0	0	0	K12818//ATP-dependent RNA helicase DHX8/PRP22 [EC:3.6.4.13]+ko03040//Spliceosome	GO:0003723//RNA binding;GO:0000398//mRNA splicing, via spliceosome;GO:0004004//ATP-dependent RNA helicase activity;GO:0005524//ATP binding;GO:0005681//spliceosomal complex;GO:0005737//cytoplasm	probable pre-mRNA-splicing factor ATP-dependent RNA helicase DEAH5 [Sorghum bicolor] >EES15324.1 hypothetical protein SORBI_3007G196400 [Sorghum bicolor]	XM_002445784.2 PREDICTED: Sorghum bicolor probable pre-mRNA-splicing factor ATP-dependent RNA helicase DEAH5 (LOC8062407), mRNA	Probable pre-mRNA-splicing factor ATP-dependent RNA helicase DEAH5 OS=Arabidopsis thaliana GN=At3g26560 PE=1 SV=2	Helicase associated domain (HA2)	[A] KOG0922 DEAH-box RNA helicase	NA	NA	NA
CL4700.Contig9_All	2.433	15.433	2.68363	6.606e-227	5.69205e-229	0	0	0	0	0	K14652//3,4-dihydroxy 2-butanone 4-phosphate synthase / GTP cyclohydrolase II [EC:4.1.99.12 3.5.4.25]+ko00740//Riboflavin metabolism+ko01100//Metabolic pathways+ko00790//Folate biosynthesis+ko01110//Biosynthesis of secondary metabolites	GO:0008686//3,4-dihydroxy-2-butanone-4-phosphate synthase activity;GO:0003935//GTP cyclohydrolase II activity;GO:0009231//riboflavin biosynthetic process;GO:0009507//chloroplast	probable bifunctional riboflavin biosynthesis protein RIBA 2, chloroplastic [Sorghum bicolor] >EES07020.1 hypothetical protein SORBI_3004G187900 [Sorghum bicolor]	XM_002453999.2 PREDICTED: Sorghum bicolor probable bifunctional riboflavin biosynthesis protein RIBA 2, chloroplastic (LOC8072615), mRNA	Probable bifunctional riboflavin biosynthesis protein RIBA 2, chloroplastic OS=Oryza sativa subsp. japonica GN=RIBA2 PE=2 SV=1	3,4-dihydroxy-2-butanone 4-phosphate synthase	[H] KOG1284 Bifunctional GTP cyclohydrolase II/3,4-dihydroxy-2butanone-4-phosphate synthase	NA	NA	NA
CL12114.Contig5_All	0	0	0	0	0	5.86	14.146	1.341	2.968e-26	2.82057e-27	NA	NA	hypothetical protein SETIT_038014mg [Setaria italica]	XM_008659968.2 PREDICTED: Zea mays hypothetical protein (LOC100217147), transcript variant X11, mRNA	NA	cAMP-regulated phosphoprotein/endosulfine conserved region	NA	NA	NA	NA
CL1881.Contig4_All	21.616	50.143	1.21932	6.25346e-153	9.37169e-155	0	0	0	0	0	K05278//flavonol synthase [EC:1.14.11.23]+ko01100//Metabolic pathways+ko01110//Biosynthesis of secondary metabolites+ko00941//Flavonoid biosynthesis;K04124//gibberellin 3-beta-dioxygenase [EC:1.14.11.15]+ko00904//Diterpenoid biosynthesis+ko01110//Biosynthesis of secondary metabolites;K05277//leucoanthocyanidin dioxygenase [EC:1.14.11.19]+ko01100//Metabolic pathways+ko01110//Biosynthesis of second…	GO:0046872//metal ion binding;GO:1901601//strigolactone biosynthetic process;GO:0016491//oxidoreductase activity	protein SRG1 [Sorghum bicolor] >EES04177.1 hypothetical protein SORBI_3003G418000 [Sorghum bicolor]	XM_002459012.2 PREDICTED: Sorghum bicolor protein SRG1 (LOC8081307), mRNA	Probable 2-oxoglutarate-dependent dioxygenase ANS OS=Arabidopsis thaliana GN=ANS PE=2 SV=1	non-haem dioxygenase in morphine synthesis N-terminal	[QR] KOG0143 Iron/ascorbate family oxidoreductases	NA	NA	NA
CL514.Contig28_All	21.146	8.483	-1.30666	0	0	0	0	0	0	0	K10775//phenylalanine ammonia-lyase [EC:4.3.1.24]+ko01100//Metabolic pathways+ko01110//Biosynthesis of secondary metabolites+ko00940//Phenylpropanoid biosynthesis+ko00360//Phenylalanine metabolism	GO:0045548//phenylalanine ammonia-lyase activity;GO:0009800//cinnamic acid biosynthetic process;GO:0005737//cytoplasm;GO:0006559//L-phenylalanine catabolic process	Os02g0626400, partial [Oryza sativa Japonica Group]	XM_002454154.2 PREDICTED: Sorghum bicolor phenylalanine ammonia-lyase (LOC8066166), mRNA	Phenylalanine ammonia-lyase OS=Triticum aestivum GN=PAL PE=3 SV=1	Zinc knuckle	[Q] KOG0222 Phenylalanine and histidine ammonia-lyase	NA	NA	NA
CL7175.Contig3_All	11.176	4.9	-1.17899	3.8907e-25	5.30743e-26	0	0	0	0	0	K10523//speckle-type POZ protein;K19307//25S rRNA (uracil2634-N3)-methyltransferase [EC:2.1.1.313]	GO:0046914//transition metal ion binding;GO:0030001//metal ion transport;GO:0005737//cytoplasm;GO:0046916//cellular transition metal ion homeostasis	heavy metal-associated isoprenylated plant protein 46 [Sorghum bicolor] >EES12334.1 hypothetical protein SORBI_3006G114200 [Sorghum bicolor]	XM_002447961.2 PREDICTED: Sorghum bicolor heavy metal-associated isoprenylated plant protein 46 (LOC8058680), mRNA	Heavy metal-associated isoprenylated plant protein 16 OS=Arabidopsis thaliana GN=HIPP16 PE=2 SV=1	B12 binding domain	[S] LSE0145 A Uncharacterized protein	NA	NA	NA
Unigene31047_All	0	0	0	0	0	154.053	46.046	-1.69334	0	0	K22020//mucin-19	NA	uncharacterized protein LOC8083956 [Sorghum bicolor] >EER90815.1 hypothetical protein SORBI_3001G074400 [Sorghum bicolor]	AY596533.1 Saccharum officinarum clone SCJLRZ1027E09, complete sequence	NA	Protein of unknown function (DUF1005)	[A] KOG2548 SWAP mRNA splicing regulator	NA	NA	NA
Unigene15625_All	8.936	26.853	1.59678	1.37941e-58	7.26475e-60	0	0	0	0	0	NA	NA	uncharacterized protein LOC100277095 precursor [Zea mays] >ACG38856.1 hypothetical protein [Zea mays] >ACR36607.1 unknown [Zea mays] >ONM18665.1 hypothetical protein ZEAMMB73_Zm00001d004232 [Zea mays] >ONM18666.1 hypothetical protein ZEAMMB73_Zm00001d004232 [Zea mays]	XM_002447564.2 PREDICTED: Sorghum bicolor uncharacterized LOC8069449 (LOC8069449), mRNA	NA	Gammaherpesvirus capsid protein	NA	NA	NA	NA
CL4979.Contig3_All	0	0	0	0	0	97.19	220.803	1.23859	0	0	K10747//DNA ligase 1 [EC:6.5.1.1 6.5.1.6 6.5.1.7]+ko03420//Nucleotide excision repair+ko03030//DNA replication+ko03410//Base excision repair+ko03430//Mismatch repair	NA	uncharacterized protein LOC110437632 [Sorghum bicolor]	XM_021456462.1 PREDICTED: Sorghum bicolor lipid transfer protein EARLI 1-like (LOC110433804), mRNA	Sulfated surface glycoprotein 185 OS=Volvox carteri PE=1 SV=1	Protein of unknown function (DUF1777)	[M] LSE0601 A Pollen extensin-like protein (Pex)	NA	NA	NA
CL8676.Contig1_All	0	0	0	0	0	9.276	30.67	1.7734	1.90412e-77	4.81357e-79	K03860//phosphatidylinositol glycan, class Q+ko01100//Metabolic pathways+ko00563//Glycosylphosphatidylinositol (GPI)-anchor biosynthesis;K20887//xyloglucan glycosyltransferase 4 [EC:2.4.1.-]	NA	peamaclein [Sorghum bicolor] >EER90847.1 hypothetical protein SORBI_3001G081800 [Sorghum bicolor]	XM_002463804.2 PREDICTED: Sorghum bicolor peamaclein (LOC8085910), mRNA	Peamaclein OS=Prunus persica PE=1 SV=1	Gibberellin regulated protein	[R] LSE0474 A Gibberellin-regulated protein	NA	NA	NA
Unigene28292_All	19.33	9.57	-1.00175	2.47569e-24	3.50037e-25	0	0	0	0	0	K01770//2-C-methyl-D-erythritol 2,4-cyclodiphosphate synthase [EC:4.6.1.12]+ko00900//Terpenoid backbone biosynthesis+ko01100//Metabolic pathways+ko01110//Biosynthesis of secondary metabolites	GO:0008685//2-C-methyl-D-erythritol 2,4-cyclodiphosphate synthase activity;GO:0016114//terpenoid biosynthetic process	hypothetical protein SORBI_3004G281900 [Sorghum bicolor]	NM_001157215.1 Zea mays 2-C-methyl-D-erythritol 2,4-cyclodiphosphate synthase (LOC100284320), mRNA >EU967885.1 Zea mays clone 306820 2-C-methyl-D-erythritol 2,4-cyclodiphosphate synthase mRNA, complete cds	2-C-methyl-D-erythritol 2,4-cyclodiphosphate synthase, chloroplastic OS=Oryza sativa subsp. japonica GN=ISPF PE=2 SV=1	YgbB family	[M] LSE0601 A Pollen extensin-like protein (Pex)	NA	NA	NA
Unigene25502_All	8.88	18.533	1.0742	3.57866e-22	5.62263e-23	0	0	0	0	0	NA	GO:0006950//response to stress	abscisic stress-ripening protein 3 [Sorghum bicolor] >EES12153.1 hypothetical protein SORBI_3006G078400 [Sorghum bicolor]	EU958472.1 Zea mays clone 1695038 mRNA sequence	Abscisic stress-ripening protein 2 OS=Solanum lycopersicum GN=ASR2 PE=4 SV=1	ABA/WDS induced protein	NA	NA	NA	NA
Unigene3081_All	0	0	0	0	0	523.566	129.24	-1.93643	0	0	K13993//HSP20 family protein+ko04141//Protein processing in endoplasmic reticulum	NA	16.9 kDa class I heat shock protein 1 [Sorghum bicolor] >EES02531.1 hypothetical protein SORBI_3003G081900 [Sorghum bicolor]	JQ712579.1 Saccharum hybrid cultivar ROC22 small heat-shock protein (SLHSP) mRNA, complete cds	16.9 kDa class I heat shock protein 1 OS=Oryza sativa subsp. japonica GN=HSP16.9A PE=1 SV=1	Hsp20/alpha crystallin family	[O] KOG0710 Molecular chaperone (small heat-shock protein Hsp26/Hsp42)	NA	NA	NA
Unigene27064_All	0	0	0	0	0	0.723	13.166	4.20608	1.13249e-86	2.50825e-88	NA	NA	hypothetical protein SHCRBa_029_O19_F_240 [Saccharum hybrid cultivar R570]	XM_021454394.1 PREDICTED: Sorghum bicolor uncharacterized LOC8056003 (LOC8056003), mRNA	NA	NA	NA	NA	NA	NA
CL2637.Contig2_All	10.083	21.03	1.06885	1.74209e-55	9.7743e-57	0	0	0	0	0	K18490//homeobox protein OTX2;K09326//homeobox protein OTX1;K14292//trimethylguanosine synthase [EC:2.1.1.-]+ko03013//RNA transport	GO:0003677//DNA binding;GO:0005634//nucleus	WUSCHEL-related homeobox 8 [Sorghum bicolor] >EES01660.1 hypothetical protein SORBI_3003G336600 [Sorghum bicolor]	NM_001301436.1 Zea mays WUSCHEL-related homeobox 8-like (LOC103651072), mRNA >BT063919.1 Zea mays full-length cDNA clone ZM_BFc0120C21 mRNA, complete cds	WUSCHEL-related homeobox 8 OS=Oryza sativa subsp. japonica GN=WOX8 PE=2 SV=1	Homeobox domain	[RK] LSE0438 A Predicted homeodomain transcription factor	NA	NA	NA
CL3882.Contig7_All	21.48	10.296	-1.05918	1.07571e-181	1.26031e-183	0	0	0	0	0	K01115//phospholipase D1/2 [EC:3.1.4.4]+ko04144//Endocytosis+ko01100//Metabolic pathways+ko01110//Biosynthesis of secondary metabolites+ko00564//Glycerophospholipid metabolism+ko00565//Ether lipid metabolism	GO:0004630//phospholipase D activity;GO:0016020//membrane;GO:0046470//phosphatidylcholine metabolic process;GO:0016042//lipid catabolic process;GO:0005509//calcium ion binding;GO:0070290//N-acylphosphatidylethanolamine-specific phospholipase D activity	phospholipase D2 [Zea mays]	XM_021455423.1 PREDICTED: Sorghum bicolor phospholipase D alpha 1 (LOC110433400), transcript variant X2, mRNA	Phospholipase D alpha 1 OS=Zea mays GN=PLD1 PE=2 SV=1	Phospholipase D Active site motif	[I] KOG1329 Phospholipase D1	NA	NA	NA
CL8211.Contig2_All	20.393	55.36	1.44947	7.0702e-203	7.17773e-205	0	0	0	0	0	NA	NA	hypothetical protein SORBI_3010G197000 [Sorghum bicolor] >OQU76733.1 hypothetical protein SORBI_3010G197000 [Sorghum bicolor] >OQU76734.1 hypothetical protein SORBI_3010G197000 [Sorghum bicolor]	XM_021450584.1 PREDICTED: Sorghum bicolor stromal processing peptidase, chloroplastic (LOC110431442), transcript variant X1, mRNA	Stromal processing peptidase, chloroplastic OS=Oryza sativa subsp. indica GN=OsI_23765 PE=1 SV=2	Peptidase M16 inactive domain	[O] KOG0959 N-arginine dibasic convertase NRD1 and related Zn2+-dependent endopeptidases, insulinase superfamily	NA	NA	NA
Unigene31006_All	6.633	18.133	1.48029	1.41184e-20	2.38203e-21	0	0	0	0	0	NA	NA	Costars family protein [Dichanthelium oligosanthes]	XM_002466597.2 PREDICTED: Sorghum bicolor costars family protein (LOC8062970), mRNA	Costars family protein OS=Oryza sativa subsp. indica GN=OsI_012692 PE=3 SV=1	NA	[S] KOG3376 Uncharacterized conserved protein	NA	NA	NA
CL5761.Contig1_All	16.376	7.783	-1.07403	7.29371e-188	8.23428e-190	0	0	0	0	0	K06699//proteasome activator subunit 4+ko03050//Proteasome	NA	proteasome activator subunit 4 isoform X1 [Sorghum bicolor]	XM_021449043.1 PREDICTED: Sorghum bicolor proteasome activator subunit 4 (LOC8072832), transcript variant X2, mRNA	Proteasome activator subunit 4 OS=Arabidopsis thaliana GN=PA200 PE=2 SV=2	Proteasome-substrate-size regulator, mid region	[S] KOG1851 Uncharacterized conserved protein	NA	NA	NA
Unigene15575_All	7.62	20.923	1.46729	2.57107e-45	1.83882e-46	0	0	0	0	0	K13171//serine/arginine repetitive matrix protein 1+ko03015//mRNA surveillance pathway+ko03013//RNA transport;K10990//RecQ-mediated genome instability protein 1	GO:0003677//DNA binding;GO:0008270//zinc ion binding	AN12 Zinc finger A20 and AN1 domain-containing protein [Zea mays] >ABS83243.1 AN12 [Zea mays] >ACG29455.1 zinc finger A20 and AN1 domains-containing protein [Zea mays]	XM_002452152.2 PREDICTED: Sorghum bicolor zinc finger A20 and AN1 domain-containing stress-associated protein 5 (LOC8059626), mRNA	Zinc finger A20 and AN1 domain-containing stress-associated protein 5 OS=Oryza sativa subsp. japonica GN=SAP5 PE=2 SV=1	A20-like zinc finger	[R] KOG3173 Predicted Zn-finger protein	NA	NA	NA
Unigene28262_All	0	0	0	0	0	7.513	22.23	1.54971	2.3927e-55	9.39631e-57	K04733//interleukin-1 receptor-associated kinase 4 [EC:2.7.11.1]	NA	thaumatin-like protein [Sorghum bicolor] >EES17458.1 hypothetical protein SORBI_3008G182600 [Sorghum bicolor] >OQU79702.1 hypothetical protein SORBI_3008G182600 [Sorghum bicolor]	XM_002443575.2 PREDICTED: Sorghum bicolor thaumatin-like protein (LOC8081619), mRNA	Thaumatin-like pathogenesis-related protein 4 OS=Avena sativa GN=RASTL-4 PE=2 SV=1	Transposase DNA-binding	[V] TWOG0215 Pathogenesis related proteins, group 5, and related proteins	NA	NA	NA
Unigene13489_All	0	0	0	0	0	15.033	32.243	1.11896	9.55825e-77	2.43803e-78	K19519//transforming growth factor-beta-induced protein	NA	fasciclin-like arabinogalactan protein 7 [Sorghum bicolor] >EES14287.1 hypothetical protein SORBI_3007G214700 [Sorghum bicolor]	XM_002444747.2 PREDICTED: Sorghum bicolor fasciclin-like arabinogalactan protein 7 (LOC8066992), mRNA	Fasciclin-like arabinogalactan protein 7 OS=Arabidopsis thaliana GN=FLA7 PE=1 SV=1	Fasciclin domain	[RW] LSE0094 A Arabinogalactan proteins (AGPs)	NA	NA	NA
CL2058.Contig1_All	12.116	2.013	-2.57826	1.24028e-157	1.75292e-159	0	0	0	0	0	K01772//protoporphyrin/coproporphyrin ferrochelatase [EC:4.99.1.1 4.99.1.9]+ko00860//Porphyrin and chlorophyll metabolism+ko01100//Metabolic pathways+ko01110//Biosynthesis of secondary metabolites	GO:0004325//ferrochelatase activity;GO:0006783//heme biosynthetic process;GO:0009507//chloroplast	ferrochelatase-2, chloroplastic [Sorghum bicolor] >EES06975.2 hypothetical protein SORBI_3004G179400 [Sorghum bicolor] >OQU85132.1 hypothetical protein SORBI_3004G179400 [Sorghum bicolor]	XM_002453958.2 PREDICTED: Sorghum bicolor ferrochelatase-2, chloroplastic (LOC8064288), transcript variant X1, mRNA	Ferrochelatase-2, chloroplastic OS=Oryza sativa subsp. indica GN=HEMH PE=2 SV=2	Ferrochelatase	[H] KOG1321 Protoheme ferro-lyase (ferrochelatase)	NA	NA	NA
CL6748.Contig1_All	0	0	0	0	0	59.113	25.95	-1.12544	6.44692e-106	1.12179e-107	K13171//serine/arginine repetitive matrix protein 1+ko03015//mRNA surveillance pathway+ko03013//RNA transport	NA	uncharacterized protein LOC8066205 [Sorghum bicolor] >EES05494.1 hypothetical protein SORBI_3004G228700 [Sorghum bicolor]	AC187233.5 Zea mays BAC clone CH201-530J4 from chromosome 5, complete sequence	Protein IQ-DOMAIN 14 OS=Arabidopsis thaliana GN=IQD14 PE=1 SV=1	Protein of unknown function (DUF740)	[AR] KOG2146 Splicing coactivator SRm160/300, subunit SRm160 (contains PWI domain)	NA	NA	NA
Unigene27657_All	23.72	59.046	1.32316	8.66944e-231	7.27278e-233	0	0	0	0	0	K01937//CTP synthase [EC:6.3.4.2]+ko01100//Metabolic pathways+ko00240//Pyrimidine metabolism	NA	hypothetical protein SORBI_3003G241000 [Sorghum bicolor]	XM_008656705.2 PREDICTED: Zea mays CTP synthase (LOC100281709), transcript variant X3, mRNA	NA	Glutamine amidotransferase class-I	[F] KOG2387 CTP synthase (UTP-ammonia lyase)	NA	NA	NA
CL4723.Contig2_All	0	0	0	0	0	28.183	12.13	-1.18267	6.60493e-116	1.02585e-117	K13412//calcium-dependent protein kinase [EC:2.7.11.1]+ko04626//Plant-pathogen interaction;K22020//mucin-19	GO:0016021//integral component of membrane	PREDICTED: LOW QUALITY PROTEIN: uncharacterized protein LOC104883355 [Beta vulgaris subsp. vulgaris]	DQ244585.1 Zea mays clone 9431 mRNA sequence	Auxin-responsive protein SAUR32 OS=Arabidopsis thaliana GN=SAUR32 PE=2 SV=1	Auxin responsive protein	[WV] KOG1216 von Willebrand factor and related coagulation proteins	NA	NA	NA
CL4956.Contig3_All	55.206	11.92	-2.22014	0	0	0	0	0	0	0	K00281//glycine dehydrogenase [EC:1.4.4.2]+ko01100//Metabolic pathways+ko01110//Biosynthesis of secondary metabolites+ko00260//Glycine, serine and threonine metabolism+ko01200//Carbon metabolism+ko00630//Glyoxylate and dicarboxylate metabolism	GO:0006546//glycine catabolic process;GO:0005739//mitochondrion;GO:0004375//glycine dehydrogenase (decarboxylating) activity	glycine dehydrogenase (decarboxylating), mitochondrial precursor [Zea mays] >AQK39319.1 glycine decarboxylase1 [Zea mays]	XM_002441804.2 PREDICTED: Sorghum bicolor glycine dehydrogenase (decarboxylating), mitochondrial (LOC8066987), mRNA	Glycine dehydrogenase (decarboxylating) 1, mitochondrial OS=Arabidopsis thaliana GN=GLDP1 PE=1 SV=2	Glycine cleavage system P-protein	[E] KOG2040 Glycine dehydrogenase (decarboxylating)	NA	NA	NA
CL33.Contig39_All	7.773	22.813	1.55978	7.54231e-114	1.68388e-115	0	0	0	0	0	K13172//serine/arginine repetitive matrix protein 2	NA	UPF0496 protein 4 [Sorghum bicolor] >EES13084.1 hypothetical protein SORBI_3006G263600 [Sorghum bicolor]	XM_002448711.2 PREDICTED: Sorghum bicolor UPF0496 protein 4 (LOC8085851), mRNA	Formin-like protein 5 OS=Oryza sativa subsp. japonica GN=FH5 PE=2 SV=2	CbtA_toxin of type IV toxin-antitoxin system	[A] KOG1869 Splicing coactivator SRm160/300, subunit SRm300	NA	NA	NA
CL7118.Contig16_All	19.01	38.43	1.02934	9.74414e-72	4.07886e-73	0	0	0	0	0	K13098//RNA-binding protein FUS	GO:0006950//response to stress	unknown [Zea mays]	EU962985.1 Zea mays clone 247066 mRNA sequence	Abscisic stress-ripening protein 1 OS=Solanum lycopersicum GN=ASR1 PE=2 SV=1	ABA/WDS induced protein	[MW] KOG1437 Fasciclin and related adhesion glycoproteins	NA	NA	NA
Unigene6801_All	582.326	268.576	-1.10677	0	0	0	0	0	0	0	NA	NA	uncharacterized protein LOC8069666 [Sorghum bicolor] >KXG24548.1 hypothetical protein SORBI_3007G057700 [Sorghum bicolor]	XM_021465449.1 PREDICTED: Sorghum bicolor translation initiation factor IF-2 (LOC8069666), mRNA	NA	Ribosome receptor lysine/proline rich region	NA	NA	NA	NA
CL2081.Contig2_All	4.37	15.18	1.80452	7.74535e-110	1.82152e-111	0	0	0	0	0	K12486//stromal membrane-associated protein+ko04144//Endocytosis	GO:0046872//metal ion binding;GO:0005096//GTPase activator activity	probable ADP-ribosylation factor GTPase-activating protein AGD5 [Sorghum bicolor] >EER99548.1 hypothetical protein SORBI_3002G340100 [Sorghum bicolor]	BT083874.1 Zea mays full-length cDNA clone ZM_BFb0049K15 mRNA, complete cds	Probable ADP-ribosylation factor GTPase-activating protein AGD5 OS=Arabidopsis thaliana GN=AGD5 PE=1 SV=1	NA	[T] KOG0703 Predicted GTPase-activating protein	NA	NA	NA
CL3705.Contig5_All	6.956	14.653	1.08838	1.64509e-23	2.42189e-24	0	0	0	0	0	K10357//myosin V;K04424//sterile alpha motif and leucine zipper containing kinase AZK [EC:2.7.11.25]	GO:0005524//ATP binding;GO:0004672//protein kinase activity;GO:0006468//protein phosphorylation;GO:0005622//intracellular;GO:0035556//intracellular signal transduction;GO:0004871//signal transducer activity	Serine/threonine-protein kinase EDR1 [Zea mays]	XM_002468424.2 PREDICTED: Sorghum bicolor serine/threonine-protein kinase EDR1 (LOC8059856), mRNA	Serine/threonine-protein kinase EDR1 OS=Arabidopsis thaliana GN=EDR1 PE=1 SV=1	Protein tyrosine kinase	[T] KOG0192 Tyrosine kinase specific for activated (GTP-bound) p21cdc42Hs	NA	NA	NA
Unigene14487_All	11.926	27.923	1.23545	4.76356e-71	2.01433e-72	0	0	0	0	0	K13412//calcium-dependent protein kinase [EC:2.7.11.1]+ko04626//Plant-pathogen interaction	GO:0005634//nucleus;GO:0009738//abscisic acid-activated signaling pathway;GO:0005524//ATP binding;GO:0035556//intracellular signal transduction;GO:0005737//cytoplasm;GO:0046777//protein autophosphorylation;GO:0018105//peptidyl-serine phosphorylation;GO:0005509//calcium ion binding;GO:0004672//protein kinase activity;GO:0004683//calmodulin-dependent protein kinase activity;GO:0009931//calcium-depe…	calcium-dependent protein kinase [Saccharum hybrid cultivar]	XM_002463002.2 PREDICTED: Sorghum bicolor calcium-dependent protein kinase 20 (LOC8056357), mRNA	Calcium-dependent protein kinase 20 OS=Oryza sativa subsp. japonica GN=CPK20 PE=2 SV=2	EF hand	[T] KOG0032 Ca2+/calmodulin-dependent protein kinase, EF-Hand protein superfamily	NA	NA	NA
CL8179.Contig2_All	11.496	3.726	-1.62194	1.65835e-101	4.29618e-103	0	0	0	0	0	K01184//polygalacturonase [EC:3.2.1.15]+ko00040//Pentose and glucuronate interconversions+ko01100//Metabolic pathways;K15503//serine/threonine-protein phosphatase 6 regulatory ankyrin repeat subunit B	GO:0016021//integral component of membrane	Ankyrin repeat family protein [Zea mays] >ONM22891.1 Ankyrin repeat family protein [Zea mays] >ONM22902.1 Ankyrin repeat family protein [Zea mays] >ONM22906.1 Ankyrin repeat family protein [Zea mays]	XM_002460488.2 PREDICTED: Sorghum bicolor ankyrin repeat-containing protein At5g02620 (LOC8059013), mRNA	Ankyrin repeat-containing protein At5g02620 OS=Arabidopsis thaliana GN=At5g02620 PE=1 SV=1	Ankyrin repeats (3 copies)	[R] KOG0504 FOG: Ankyrin repeat	NA	NA	NA
Unigene18294_All	0	0	0	0	0	4.123	10.45	1.41904	7.8177e-18	1.13721e-18	K01180//endo-1,3(4)-beta-glucanase [EC:3.2.1.6];K00430//peroxidase [EC:1.11.1.7]+ko01100//Metabolic pathways+ko01110//Biosynthesis of secondary metabolites+ko00940//Phenylpropanoid biosynthesis	NA	hypothetical protein SORBI_3004G259432 [Sorghum bicolor]	XM_002452598.2 PREDICTED: Sorghum bicolor arabinogalactan peptide 23 (LOC8071777), mRNA	Arabinogalactan peptide 23 OS=Arabidopsis thaliana GN=AGP23 PE=2 SV=2	Cricket paralysis virus, VP4	[T] KOG1187 Serine/threonine protein kinase	NA	NA	NA
Unigene27648_All	15.633	32.51	1.0599	1.6209e-158	2.25861e-160	0	0	0	0	0	K01937//CTP synthase [EC:6.3.4.2]+ko01100//Metabolic pathways+ko00240//Pyrimidine metabolism	NA	CTP synthase-like isoform X3 [Sorghum bicolor] >KXG33012.1 hypothetical protein SORBI_3003G241000 [Sorghum bicolor]	XM_021455659.1 PREDICTED: Sorghum bicolor CTP synthase-like (LOC110433469), transcript variant X4, mRNA	NA	CTP synthase N-terminus	[F] KOG2387 CTP synthase (UTP-ammonia lyase)	NA	NA	NA
CL1486.Contig3_All	47.05	17.64	-1.39758	7.02124e-133	1.2479e-134	0	0	0	0	0	K08917//light-harvesting complex II chlorophyll a/b binding protein 6+ko01100//Metabolic pathways+ko00196//Photosynthesis - antenna proteins	GO:0010196//nonphotochemical quenching;GO:0010287//plastoglobule;GO:0009535//chloroplast thylakoid membrane;GO:0009523//photosystem II;GO:0018298//protein-chromophore linkage;GO:0009765//photosynthesis, light harvesting;GO:0019904//protein domain specific binding;GO:0016021//integral component of membrane;GO:0009941//chloroplast envelope;GO:0016168//chlorophyll binding;GO:0009522//photosystem I	uncharacterized protein LOC100273752 [Zea mays] >NP_001148406.1 chlorophyll a-b binding protein CP24 [Zea mays] >ACF86753.1 unknown [Zea mays] >ACG31358.1 chlorophyll a-b binding protein CP24 [Zea mays] >ONM12207.1 light harvesting complex photosystem II subunit 6 [Zea mays] >ONM12208.1 light harvesting complex photosystem II subunit 6 [Zea mays]	XM_002447267.2 PREDICTED: Sorghum bicolor chlorophyll a-b binding protein CP24 10B, chloroplastic (LOC8085855), mRNA	Chlorophyll a-b binding protein CP24 10B, chloroplastic OS=Solanum lycopersicum GN=CAP10B PE=3 SV=1	Chlorophyll A-B binding protein	[GO] KOG4157 beta-1,6-N-acetylglucosaminyltransferase, contains WSC domain	NA	NA	NA
Unigene20738_All	0	0	0	0	0	8.13	19.413	1.2726	8.30127e-79	2.04613e-80	K07407//alpha-galactosidase [EC:3.2.1.22]+ko00603//Glycosphingolipid biosynthesis - globo and isoglobo series+ko00600//Sphingolipid metabolism+ko00052//Galactose metabolism+ko00561//Glycerolipid metabolism	GO:0052692//raffinose alpha-galactosidase activity;GO:0005975//carbohydrate metabolic process	alpha-galactosidase [Sorghum bicolor]	XM_002461876.2 PREDICTED: Sorghum bicolor alpha-galactosidase (LOC8057958), mRNA	Alpha-galactosidase 1 OS=Arabidopsis thaliana GN=AGAL1 PE=2 SV=1	Alpha galactosidase A	[G] KOG2366 Alpha-D-galactosidase (melibiase)	NA	NA	NA
CL6140.Contig12_All	0	0	0	0	0	31.12	15.16	-1.00737	1.19559e-157	1.14134e-159	K01858//myo-inositol-1-phosphate synthase [EC:5.5.1.4]+ko01100//Metabolic pathways+ko00562//Inositol phosphate metabolism	NA	myo-inositol-1-phosphate synthase [Saccharum officinarum]	EU976978.1 Zea mays clone 995301 mRNA sequence	Inositol-3-phosphate synthase OS=Zea mays PE=2 SV=2	Myo-inositol-1-phosphate synthase	[I] KOG0693 Myo-inositol-1-phosphate synthase	NA	NA	NA
Unigene43522_All	2.033	12.033	2.58279	3.02066e-47	2.04697e-48	0	0	0	0	0	K17108//non-lysosomal glucosylceramidase [EC:3.2.1.45]+ko00600//Sphingolipid metabolism+ko00511//Other glycan degradation+ko01100//Metabolic pathways	GO:0016020//membrane;GO:0006680//glucosylceramide catabolic process;GO:0004348//glucosylceramidase activity	non-lysosomal glucosylceramidase isoform X3 [Sorghum bicolor] >XP_021316999.1 non-lysosomal glucosylceramidase isoform X3 [Sorghum bicolor]	XM_021461325.1 PREDICTED: Sorghum bicolor non-lysosomal glucosylceramidase (LOC8057162), transcript variant X6, mRNA	NA	Glycosyl-hydrolase family 116, catalytic region	[G] KOG2119 Predicted bile acid beta-glucosidase	NA	NA	NA
Unigene4829_All	41.546	4.926	-3.06913	0	0	0	0	0	0	0	K01177//beta-amylase [EC:3.2.1.2]+ko00500//Starch and sucrose metabolism	GO:0000272//polysaccharide catabolic process;GO:0016161//beta-amylase activity;GO:0102229//amylopectin maltohydrolase activity	beta-amylase [Saccharum hybrid cultivar R570]	XM_002468488.2 PREDICTED: Sorghum bicolor beta-amylase 1, chloroplastic (LOC8080586), mRNA	Beta-amylase 2, chloroplastic OS=Oryza sativa subsp. japonica GN=BAMY2 PE=1 SV=1	Glycosyl hydrolase family 14	[G] LSE0409 A Beta-amylase	NA	NA	NA
Unigene1933_All	2.276	11.656	2.36453	1.32292e-51	8.05826e-53	0	0	0	0	0	NA	NA	hypothetical protein SORBI_3001G311601 [Sorghum bicolor]	NA	NA	NA	NA	NA	NA	NA
CL10184.Contig1_All	0	0	0	0	0	7.566	14.286	1.00381	2.16377e-11	5.02519e-12	NA	NA	fasciclin-like arabinogalactan protein 11 [Sorghum bicolor]	XM_002455117.2 PREDICTED: Sorghum bicolor fasciclin-like arabinogalactan protein 11 (LOC8075122), mRNA	NA	NA	NA	NA	NA	NA
Unigene5429_All	0	0	0	0	0	32.196	11.253	-1.5311	2.90562e-264	1.19609e-266	K13448//calcium-binding protein CML+ko04626//Plant-pathogen interaction	GO:0005509//calcium ion binding	uncharacterized protein LOC100382070 [Zea mays] >ACN27761.1 unknown [Zea mays] >ONL97677.1 Calcium-binding protein CML42 [Zea mays]	EU963884.1 Zea mays clone 273784 mRNA sequence	Probable calcium-binding protein CML27 OS=Oryza sativa subsp. japonica GN=CML27 PE=2 SV=1	EF hand	[T] KOG0027 Calmodulin and related proteins (EF-Hand superfamily)	NA	NA	NA
Unigene24369_All	3.273	10.96	1.78327	4.73683e-12	1.37639e-12	0	0	0	0	0	NA	NA	NA	KF184970.1 Saccharum hybrid cultivar R570 clone BAC 258F08 complete sequence	NA	PAS fold	NA	NA	NA	NA
CL11135.Contig1_All	0	0	0	0	0	4.436	11.433	1.35366	2.69704e-64	8.85463e-66	K13412//calcium-dependent protein kinase [EC:2.7.11.1]+ko04626//Plant-pathogen interaction;K13172//serine/arginine repetitive matrix protein 2	GO:0046872//metal ion binding;GO:0003993//acid phosphatase activity	PREDICTED: purple acid phosphatase 2-like [Setaria italica] >KQL17426.1 hypothetical protein SETIT_021994mg [Setaria italica]	BT055162.1 Zea mays full-length cDNA clone ZM_BFc0114D21 mRNA, complete cds	Purple acid phosphatase 2 OS=Ipomoea batatas GN=PAP2 PE=1 SV=1	Calcineurin-like phosphoesterase	[G] KOG1378 Purple acid phosphatase	NA	NA	NA
CL3429.Contig5_All	4.606	12.686	1.47858	1.16797e-64	5.5467e-66	0	0	0	0	0	K01673//carbonic anhydrase [EC:4.2.1.1]+ko00910//Nitrogen metabolism	GO:0015976//carbon utilization;GO:0008270//zinc ion binding;GO:0004089//carbonate dehydratase activity	beta carbonic anhydrase 5, chloroplastic-like isoform X2 [Sorghum bicolor] >KXG35798.1 hypothetical protein SORBI_3002G230100 [Sorghum bicolor]	XM_021453825.1 PREDICTED: Sorghum bicolor beta carbonic anhydrase 5, chloroplastic-like (LOC110432850), transcript variant X2, mRNA	Beta carbonic anhydrase 5, chloroplastic OS=Arabidopsis thaliana GN=BCA5 PE=2 SV=1	Carbonic anhydrase	[P] KOG1578 Predicted carbonic anhydrase involved in protection against oxidative damage	NA	NA	NA
CL177.Contig14_All	14.396	74.55	2.37508	0	0	0	0	0	0	0	K13171//serine/arginine repetitive matrix protein 1+ko03015//mRNA surveillance pathway+ko03013//RNA transport;K14963//COMPASS component SWD3	NA	uncharacterized WD repeat-containing protein C2A9.03 isoform X1 [Sorghum bicolor]	XM_021451128.1 PREDICTED: Sorghum bicolor uncharacterized WD repeat-containing protein C2A9.03 (LOC8080108), transcript variant X6, mRNA	Serine/arginine-rich splicing factor SR45 OS=Arabidopsis thaliana GN=SR45 PE=1 SV=1	Anaphase-promoting complex subunit 4 WD40 domain	[S] TWOG0107 Uncharacterized protein, contains WD40 repeats	NA	NA	NA
CL10880.Contig2_All	7.32	19.146	1.39972	2.24085e-75	8.76199e-77	0	0	0	0	0	K22020//mucin-19	GO:0008270//zinc ion binding;GO:0005622//intracellular	putative B-box type zinc finger family protein [Zea mays] >ACN33981.1 unknown [Zea mays]	XM_002445110.2 PREDICTED: Sorghum bicolor ATPase family AAA domain-containing protein 2 (LOC8080907), mRNA	Serine/arginine-rich splicing factor SR45 OS=Arabidopsis thaliana GN=SR45 PE=1 SV=1	SPX domain	[GO] KOG4157 beta-1,6-N-acetylglucosaminyltransferase, contains WSC domain	NA	NA	NA
CL3771.Contig7_All	0	0	0	0	0	63.88	30.133	-1.06285	0	0	K12450//UDP-glucose 4,6-dehydratase [EC:4.2.1.76]+ko00520//Amino sugar and nucleotide sugar metabolism	NA	trifunctional UDP-glucose 4,6-dehydratase/UDP-4-keto-6-deoxy-D-glucose 3,5-epimerase/UDP-4-keto-L-rhamnose-reductase RHM1 [Sorghum bicolor] >XP_021306464.1 trifunctional UDP-glucose 4,6-dehydratase/UDP-4-keto-6-deoxy-D-glucose 3,5-epimerase/UDP-4-keto-L-rhamnose-reductase RHM1 [Sorghum bicolor] >EER95086.1 hypothetical protein SORBI_3001G418000 [Sorghum bicolor] >KXG39669.1 hypothetical protein S…	XM_002468035.2 PREDICTED: Sorghum bicolor trifunctional UDP-glucose 4,6-dehydratase/UDP-4-keto-6-deoxy-D-glucose 3,5-epimerase/UDP-4-keto-L-rhamnose-reductase RHM1 (LOC8084911), transcript variant X1, mRNA	Trifunctional UDP-glucose 4,6-dehydratase/UDP-4-keto-6-deoxy-D-glucose 3,5-epimerase/UDP-4-keto-L-rhamnose-reductase RHM1 OS=Arabidopsis thaliana GN=RHM1 PE=1 SV=1	GDP-mannose 4,6 dehydratase	[G] KOG0747 Putative NAD+-dependent epimerases	NA	NA	NA
CL765.Contig4_All	6.686	13.34	1.00009	1.35121e-62	6.60133e-64	0	0	0	0	0	K03063//26S proteasome regulatory subunit T3+ko03050//Proteasome;K22020//mucin-19	NA	RPT2-like protein [Sorghum bicolor]	AY144442.1 Sorghum bicolor BAC 95A23/98N8.1 Rph region, partial sequence	Root phototropism protein 2 OS=Arabidopsis thaliana GN=RPT2 PE=1 SV=2	NPH3 family	[T] LSE1207 A Photoreceptor NPH1 (nonphototropic hypocotyl 1)-interacting protein	NA	NA	NA
CL7030.Contig1_All	0	0	0	0	0	20.523	40.823	1.04358	3.70539e-75	9.7976e-77	K13171//serine/arginine repetitive matrix protein 1+ko03015//mRNA surveillance pathway+ko03013//RNA transport	NA	hypothetical protein SORBI_3009G075100 [Sorghum bicolor]	XM_002439388.2 PREDICTED: Sorghum bicolor lachrymatory-factor synthase (LOC8055729), mRNA	Formin-like protein 16 OS=Oryza sativa subsp. japonica GN=FH16 PE=2 SV=1	Polyketide cyclase / dehydrase and lipid transport	[K] KOG1084 Transcription factor TCF20	NA	NA	NA
CL9986.Contig2_All	29.346	12.176	-1.25845	8.35626e-50	5.33714e-51	0	0	0	0	0	NA	NA	hypothetical protein SHCRBa_151_D24_F_30 [Saccharum hybrid cultivar R570]	KF184961.1 Saccharum hybrid cultivar R570 clone BAC 151D24 complete sequence	NA	Protein of unknown function (DUF4044)	NA	NA	NA	NA
CL2942.Contig1_All	0	0	0	0	0	50.236	22.786	-1.08275	2.15371e-189	1.51207e-191	K01762//1-aminocyclopropane-1-carboxylate synthase [EC:4.4.1.14]+ko01100//Metabolic pathways+ko01110//Biosynthesis of secondary metabolites+ko00270//Cysteine and methionine metabolism	GO:0009058//biosynthetic process;GO:0042802//identical protein binding;GO:0003824//catalytic activity;GO:0016847//1-aminocyclopropane-1-carboxylate synthase activity;GO:0030170//pyridoxal phosphate binding	ACC synthase 2 [Saccharum hybrid cultivar SP80-3280]	XM_002454974.2 PREDICTED: Sorghum bicolor 1-aminocyclopropane-1-carboxylate synthase 7 (LOC8084354), mRNA	1-aminocyclopropane-1-carboxylate synthase 7 OS=Arabidopsis thaliana GN=ACS7 PE=1 SV=1	Aminotransferase class I and II	NA	NA	NA	NA
Unigene21231_All	4.71	26.423	2.50009	6.6798e-125	1.28599e-126	0	0	0	0	0	NA	GO:0020037//heme binding;GO:0009535//chloroplast thylakoid membrane;GO:0017004//cytochrome complex assembly;GO:0016021//integral component of membrane	cytochrome c biogenesis protein [Saccharum hybrid cultivar SP-80-3280] >YP_054694.1 cytochrome c biogenesis protein (chloroplast) [Saccharum hybrid cultivar NCo 310] >YP_009228973.1 cytochrome c biogenesis protein (chloroplast) [Saccharum hybrid cultivar] >YP_009245217.1 cytochrome c heme attachment protein (chloroplast) [Pogonatherum paniceum] >YP_009371023.1 cytochrome c biogenesis protein (chl…	LN849914.1 Saccharum hybrid chloroplast complete genome, cultivar RB72454	Cytochrome c biogenesis protein CcsA OS=Saccharum officinarum GN=ccsA PE=3 SV=1	Cytochrome C assembly protein	NA	NA	NA	NA
CL401.Contig5_All	154.866	68.95	-1.16397	0	0	0	0	0	0	0	K01623//fructose-bisphosphate aldolase, class I [EC:4.1.2.13]+ko00010//Glycolysis / Gluconeogenesis+ko00030//Pentose phosphate pathway+ko01230//Biosynthesis of amino acids+ko01100//Metabolic pathways+ko00051//Fructose and mannose metabolism+ko01110//Biosynthesis of secondary metabolites+ko00710//Carbon fixation in photosynthetic organisms+ko01200//Carbon metabolism	GO:0010287//plastoglobule;GO:0006094//gluconeogenesis;GO:0004332//fructose-bisphosphate aldolase activity;GO:0006096//glycolytic process;GO:0005737//cytoplasm	fructose-bisphosphate aldolase, chloroplastic [Sorghum bicolor] >EES09371.1 hypothetical protein SORBI_3005G056400 [Sorghum bicolor]	XM_002450338.2 PREDICTED: Sorghum bicolor fructose-bisphosphate aldolase, chloroplastic (LOC8073648), mRNA	Fructose-bisphosphate aldolase, chloroplastic OS=Oryza sativa subsp. japonica GN=ALDP PE=1 SV=2	Fructose-bisphosphate aldolase class-I	[G] KOG1557 Fructose-biphosphate aldolase	NA	NA	NA
CL3547.Contig2_All	0	0	0	0	0	4.576	10.78	1.2629	2.46378e-50	1.08017e-51	K18801//glucuronoxylan 4-O-methyltransferase [EC:2.1.1.112]	GO:0016301//kinase activity;GO:0045492//xylan biosynthetic process;GO:0016021//integral component of membrane	protein IRX15-LIKE [Sorghum bicolor] >EER88850.1 hypothetical protein SORBI_3010G238100 [Sorghum bicolor]	XM_002437438.2 PREDICTED: Sorghum bicolor protein IRX15-LIKE (LOC8063777), mRNA	Protein IRX15-LIKE OS=Arabidopsis thaliana GN=IRX15-L PE=2 SV=1	Polysaccharide biosynthesis	[S] LSE0394 A Uncharacterized protein	NA	NA	NA
CL11605.Contig5_All	0	0	0	0	0	38.18	12.91	-1.4963	4.59356e-260	1.92573e-262	K13448//calcium-binding protein CML+ko04626//Plant-pathogen interaction	GO:0005509//calcium ion binding	probable calcium-binding protein CML10 [Sorghum bicolor] >EES04217.1 hypothetical protein SORBI_3003G425500 [Sorghum bicolor]	XM_002459052.2 PREDICTED: Sorghum bicolor probable calcium-binding protein CML10 (LOC8062320), mRNA	Probable calcium-binding protein CML10 OS=Oryza sativa subsp. japonica GN=CML10 PE=2 SV=1	Protein family FAM199X	[T] KOG0027 Calmodulin and related proteins (EF-Hand superfamily)	NA	NA	NA
CL6042.Contig6_All	0	0	0	0	0	23.793	10.45	-1.15633	5.32022e-169	4.54135e-171	K01006//pyruvate, orthophosphate dikinase [EC:2.7.9.1]+ko01100//Metabolic pathways+ko00710//Carbon fixation in photosynthetic organisms+ko00620//Pyruvate metabolism+ko01200//Carbon metabolism	NA	pyruvate orthophosphate dikinase1 [Zea mays] >AQK85885.1 pyruvate orthophosphate dikinase1 [Zea mays]	AY262272.1 Miscanthus x giganteus C4-specific pyruvate orthophosphate dikinase (C4ppdk1) mRNA, complete cds	Pyruvate, phosphate dikinase 1, chloroplastic OS=Zea mays GN=PPDK1 PE=1 SV=2	PEP-utilising enzyme, TIM barrel domain	NA	NA	NA	NA
CL1151.Contig18_All	73.153	23.483	-1.63471	0	0	0	0	0	0	0	K13412//calcium-dependent protein kinase [EC:2.7.11.1]+ko04626//Plant-pathogen interaction;K17987//next to BRCA1 gene 1 protein	NA	ricin B-like lectin R40G2 [Sorghum bicolor] >EER99920.3 hypothetical protein SORBI_3002G420900 [Sorghum bicolor]	EU963938.1 Zea mays clone 274266 hypothetical protein mRNA, complete cds	Ricin B-like lectin R40G2 OS=Oryza sativa subsp. japonica GN=R40G2 PE=2 SV=1	Ricin-type beta-trefoil lectin domain-like	[T] LSE0513 C 7-transmembrane receptor	NA	NA	NA
Unigene28367_All	50.333	163.706	1.70347	0	0	0	0	0	0	0	K19747//BAHD acyltransferase [EC:2.3.1.-]	GO:0016747//transferase activity, transferring acyl groups other than amino-acyl groups	uncharacterized acetyltransferase At3g50280 [Sorghum bicolor] >EES19625.1 hypothetical protein SORBI_3009G157100 [Sorghum bicolor]	XM_002441150.2 PREDICTED: Sorghum bicolor uncharacterized acetyltransferase At3g50280 (LOC8072515), mRNA	Uncharacterized acetyltransferase At3g50280 OS=Arabidopsis thaliana GN=At3g50280 PE=3 SV=1	Transferase family	[RQ] TWOG0156 Predicted anthranilate N-hydroxycinnamoyl/benzoyltransferase	NA	NA	NA
CL8459.Contig2_All	182.74	62.55	-1.49967	8.23374e-91	2.47725e-92	0	0	0	0	0	NA	NA	NA	XM_021452714.1 PREDICTED: Sorghum bicolor low molecular mass early light-inducible protein HV90, chloroplastic (LOC8081192), mRNA	NA	NA	[A] KOG2375 Protein interacting with poly(A)-binding protein	NA	NA	NA
CL3843.Contig6_All	5.443	11.3	1.0642	8.26886e-28	1.0217e-28	0	0	0	0	0	K08857//NIMA (never in mitosis gene a)-related kinase 1/4/5 [EC:2.7.11.1]	GO:0005524//ATP binding;GO:0004672//protein kinase activity;GO:0005737//cytoplasm	serine/threonine-protein kinase Nek6 [Sorghum bicolor] >EES07068.1 hypothetical protein SORBI_3004G198000 [Sorghum bicolor]	XM_002454047.2 PREDICTED: Sorghum bicolor serine/threonine-protein kinase Nek6 (LOC8055431), mRNA	Serine/threonine-protein kinase Nek6 OS=Oryza sativa subsp. japonica GN=NEK6 PE=3 SV=2	Protein kinase domain	[R] KOG0589 Serine/threonine protein kinase	NA	NA	NA
CL1668.Contig15_All	6.16	14.27	1.21107	1.00468e-55	5.61119e-57	0	0	0	0	0	K00318//proline dehydrogenase [EC:1.5.-.-]+ko00330//Arginine and proline metabolism+ko01100//Metabolic pathways+ko01110//Biosynthesis of secondary metabolites	GO:0006562//proline catabolic process;GO:0004657//proline dehydrogenase activity;GO:0010133//proline catabolic process to glutamate;GO:0005739//mitochondrion;GO:0071949//FAD binding	proline oxidase [Zea mays] >ACG27973.1 proline oxidase [Zea mays]	NM_001154105.1 Zea mays proline oxidase (LOC100281186), mRNA >EU955855.1 Zea mays clone 1549120 proline oxidase mRNA, complete cds	Proline dehydrogenase 2, mitochondrial OS=Arabidopsis thaliana GN=POX2 PE=2 SV=1	Proline dehydrogenase	[E] KOG0186 Proline oxidase	NA	NA	NA
Unigene23892_All	0	0	0	0	0	8.35	17.333	1.09081	1.28032e-21	1.51549e-22	K16282//E3 ubiquitin-protein ligase RHA2 [EC:2.3.2.27]	NA	zinc finger, C3HC4 type family protein [Zea mays]	XM_002446176.2 PREDICTED: Sorghum bicolor E3 ubiquitin-protein ligase RHA2A (LOC8085843), mRNA	E3 ubiquitin-protein ligase RHA2B OS=Arabidopsis thaliana GN=RHA2B PE=1 SV=2	Ring finger domain	[O] KOG0800 FOG: Predicted E3 ubiquitin ligase	NA	NA	NA
CL8472.Contig2_All	0	0	0	0	0	6.393	16.05	1.32148	1.63818e-75	4.28194e-77	K20506//tuliposide A-converting enzyme [EC:4.2.99.22];K17872//NADH:ubiquinone reductase (non-electrogenic) [EC:1.6.5.9]	GO:0008152//metabolic process;GO:0016787//hydrolase activity	probable carboxylesterase 2 [Sorghum bicolor] >KXG35780.1 hypothetical protein SORBI_3002G227900 [Sorghum bicolor]	XM_021452582.1 PREDICTED: Sorghum bicolor probable carboxylesterase 2 (LOC110432354), mRNA	Tuliposide A-converting enzyme 2, chloroplastic OS=Tulipa gesneriana GN=TCEA2 PE=1 SV=1	alpha/beta hydrolase fold	[V] KOG1515 Arylacetamide deacetylase	NA	NA	NA
CL109.Contig2_All	9.643	19.676	1.03522	4.16797e-69	1.81936e-70	0	0	0	0	0	K08819//cyclin-dependent kinase 12/13 [EC:2.7.11.22 2.7.11.23];K13424//WRKY transcription factor 33+ko04626//Plant-pathogen interaction+ko04016//MAPK signaling pathway - plant	GO:0005634//nucleus;GO:0043565//sequence-specific DNA binding;GO:0006351//transcription, DNA-templated;GO:0003700//DNA binding transcription factor activity	probable WRKY transcription factor 3 [Sorghum bicolor] >EES16036.1 hypothetical protein SORBI_3008G107500 [Sorghum bicolor]	XM_002442153.2 PREDICTED: Sorghum bicolor probable WRKY transcription factor 3 (LOC8064126), mRNA	Probable WRKY transcription factor 58 OS=Arabidopsis thaliana GN=WRKY58 PE=2 SV=2	WRKY DNA -binding domain	[KT] LSE0036 A WRKY superfamily transcription factors	http://plntfdb.bio.uni-potsdam.de/v3.0/fam_mem.php?family_id=WRKY	NA	NA
CL3061.Contig1_All	5.306	10.566	1.01421	1.85722e-15	4.19872e-16	0	0	0	0	0	K13098//RNA-binding protein FUS;K12741//heterogeneous nuclear ribonucleoprotein A1/A3+ko03040//Spliceosome	GO:0003723//RNA binding	PREDICTED: glycine-rich RNA-binding protein 1-like [Setaria italica]	XM_021461831.1 PREDICTED: Sorghum bicolor glycine-rich RNA-binding protein 2 (LOC110435783), mRNA	Glycine-rich RNA-binding protein 2 OS=Sorghum bicolor GN=GRP2 PE=2 SV=1	RNA recognition motif. (a.k.a. RRM, RBD, or RNP domain)	[R] KOG0118 FOG: RRM domain	NA	NA	NA
Unigene19896_All	3.1	12.33	2.00016	5.95002e-158	8.35857e-160	0	0	0	0	0	K11279//nucleosome assembly protein 1-like 1	GO:0005634//nucleus;GO:0006334//nucleosome assembly;GO:0005737//cytoplasm	nucleosome/chromatin assembly factor group A [Zea mays] >AAM77038.1 nucleosome/chromatin assembly factor group A [Zea mays] >AQK88053.1 Nucleosome assembly protein 1 [Zea mays]	XM_021447944.1 PREDICTED: Sorghum bicolor nucleosome assembly protein 1;2 (LOC110430348), mRNA	Nucleosome assembly protein 1;2 OS=Oryza sativa subsp. indica GN=NAP1;2 PE=1 SV=1	Nucleosome assembly protein (NAP)	[BD] KOG1507 Nucleosome assembly protein NAP-1	NA	NA	NA
Unigene10888_All	0	0	0	0	0	8.113	19.04	1.25308	7.12818e-64	2.35284e-65	K07374//tubulin alpha+ko04145//Phagosome	GO:0005874//microtubule;GO:0007017//microtubule-based process;GO:0005200//structural constituent of cytoskeleton;GO:0005525//GTP binding;GO:0005737//cytoplasm;GO:0003924//GTPase activity	RecName: Full=Tubulin alpha-1 chain; AltName: Full=Alpha-1-tubulin >AAC05717.1 alpha tubulin 1 [Eleusine indica] >CAA06618.1 alpha-tubulin 1 [Eleusine indica] >AFC88823.1 putative tubulin alpha-1 chain [Miscanthus sinensis] >AFC88833.1 tubulin alpha-1 chain [Miscanthus sinensis] >OEL22672.1 Tubulin alpha-1 chain [Dichanthelium oligosanthes] >PAN45265.1 hypothetical protein PAHAL_I01923 [Panicum h…	AC243247.1 Panicum virgatum clone PV_ABa073-K05, complete sequence	Tubulin alpha-1 chain OS=Eleusine indica GN=TUBA1 PE=2 SV=1	Tubulin C-terminal domain	[Z] KOG1376 Alpha tubulin	NA	NA	NA
CL1654.Contig6_All	30.163	14.616	-1.0412	9.74104e-140	1.63989e-141	0	0	0	0	0	K01673//carbonic anhydrase [EC:4.2.1.1]+ko00910//Nitrogen metabolism	GO:0015976//carbon utilization;GO:0008270//zinc ion binding;GO:0004089//carbonate dehydratase activity	carbonic anhydrase, chloroplastic-like isoform X1 [Sorghum bicolor]	KF184761.1 Saccharum hybrid cultivar R570 clone BAC 027K08 complete sequence	Carbonic anhydrase, chloroplastic OS=Hordeum vulgare PE=2 SV=1	Carbonic anhydrase	[P] KOG1578 Predicted carbonic anhydrase involved in protection against oxidative damage	NA	NA	NA
Unigene2858_All	19.03	56.826	1.57764	6.01172e-207	5.91509e-209	45.366	15.266	-1.48638	1.60581e-174	1.27745e-176	K09286//EREBP-like factor	GO:0003677//DNA binding;GO:0005634//nucleus;GO:0006351//transcription, DNA-templated;GO:0003700//DNA binding transcription factor activity	ethylene-responsive transcription factor ERF109 [Sorghum bicolor] >EER96855.1 hypothetical protein SORBI_3002G225700 [Sorghum bicolor]	XM_002460289.2 PREDICTED: Sorghum bicolor ethylene-responsive transcription factor ERF109 (LOC8083217), mRNA	Ethylene-responsive transcription factor ERF110 OS=Arabidopsis thaliana GN=ERF110 PE=2 SV=2	AP2 domain	[K] LSE0301 A AP2 domain transcription factor	http://plntfdb.bio.uni-potsdam.de/v3.0/fam_mem.php?family_id=AP2-EREBP	NA	NA
Unigene26228_All	0	0	0	0	0	3.963	12	1.54554	9.67018e-99	1.83406e-100	K07964//heparanase [EC:3.2.1.166]+ko00531//Glycosaminoglycan degradation+ko01100//Metabolic pathways	GO:0016020//membrane;GO:0009505//plant-type cell wall;GO:0016798//hydrolase activity, acting on glycosyl bonds	heparanase-like protein 3 [Sorghum bicolor] >EES05967.1 hypothetical protein SORBI_3004G333600 [Sorghum bicolor]	XM_002452946.2 PREDICTED: Sorghum bicolor heparanase-like protein 3 (LOC8084653), mRNA	Heparanase-like protein 3 OS=Arabidopsis thaliana GN=At5g34940 PE=2 SV=2	Glycosyl hydrolase family 79, N-terminal domain	[O] TWOG0241 Heparanase	NA	NA	NA
CL7572.Contig1_All	0	0	0	0	0	32.58	72.893	1.24834	2.6195e-73	7.25711e-75	NA	NA	hypothetical protein PAHAL_D01584 [Panicum hallii] >PAN37213.1 hypothetical protein PAHAL_D01584 [Panicum hallii]	NA	NA	NA	NA	NA	NA	NA
CL4787.Contig1_All	47.753	20.116	-1.24108	2.70065e-131	4.8537e-133	0	0	0	0	0	K16286//E3 ubiquitin-protein ligase EL5 [EC:2.3.2.27];K19038//E3 ubiquitin-protein ligase ATL41 [EC:2.3.2.27]	GO:0016021//integral component of membrane	hypothetical protein SORBI_3003G147301 [Sorghum bicolor]	XM_002455486.2 PREDICTED: Sorghum bicolor E3 ubiquitin-protein ligase EL5 (LOC8079624), mRNA	E3 ubiquitin-protein ligase EL5 OS=Oryza sativa subsp. japonica GN=EL5.1 PE=1 SV=1	Ring finger domain	[O] KOG0800 FOG: Predicted E3 ubiquitin ligase	NA	NA	NA
CL6423.Contig19_All	18.596	57.03	1.63828	1.56913e-76	6.01945e-78	0	0	0	0	0	NA	GO:0016021//integral component of membrane	uncharacterized protein LOC8068780 [Sorghum bicolor] >EER89197.1 hypothetical protein SORBI_3010G036800 [Sorghum bicolor]	XM_002437785.2 PREDICTED: Sorghum bicolor uncharacterized LOC8068780 (LOC8068780), mRNA	NA	NA	NA	NA	NA	NA
CL4509.Contig2_All	0	0	0	0	0	3.18	10.683	1.76784	9.96034e-59	3.60713e-60	K13172//serine/arginine repetitive matrix protein 2;K14325//RNA-binding protein with serine-rich domain 1+ko03015//mRNA surveillance pathway+ko03013//RNA transport	NA	uncharacterized protein LOC8072085 [Sorghum bicolor] >EES01489.1 hypothetical protein SORBI_3003G298700 [Sorghum bicolor]	XM_002456324.2 PREDICTED: Sorghum bicolor uncharacterized LOC8072085 (LOC8072085), mRNA	NA	NA	[A] KOG1869 Splicing coactivator SRm160/300, subunit SRm300	NA	NA	NA
CL223.Contig12_All	22.413	3.133	-2.84895	1.48684e-210	1.41644e-212	0	0	0	0	0	K13171//serine/arginine repetitive matrix protein 1+ko03015//mRNA surveillance pathway+ko03013//RNA transport;K13172//serine/arginine repetitive matrix protein 2	NA	glycine-rich cell wall structural protein 1.8 [Sorghum bicolor] >EES04079.1 hypothetical protein SORBI_3003G397200 [Sorghum bicolor]	XM_002458914.2 PREDICTED: Sorghum bicolor glycine-rich cell wall structural protein 1.8 (LOC8078713), mRNA	Glycine-rich cell wall structural protein 1.8 OS=Phaseolus vulgaris PE=2 SV=1	NA	[K] LSE0096 H SON DNA-binding protein/negative regulatory element-binding protein	NA	NA	NA
CL2361.Contig1_All	0	0	0	0	0	22.616	2.003	-3.38841	3.7321e-94	7.56847e-96	NA	NA	uncharacterized protein LOC110433992 [Sorghum bicolor]	KF184676.1 Saccharum hybrid cultivar R570 clone BAC 250M20 complete sequence	NA	NA	NA	NA	NA	NA
Unigene13589_All	2.156	13.266	2.62257	7.50746e-98	2.01963e-99	0	0	0	0	0	K04079//molecular chaperone HtpG+ko04141//Protein processing in endoplasmic reticulum+ko04626//Plant-pathogen interaction	NA	uncharacterized protein LOC103648021 [Zea mays] >XP_008670745.1 uncharacterized protein LOC103648021 [Zea mays]	LC107874.1 Saccharum officinarum mitochondrial chromosome 1 DNA, complete genome, cultivar: Khon Kaen 3	NA	NA	NA	NA	NA	NA
Unigene12683_All	0	0	0	0	0	16.003	33.356	1.08067	5.60801e-120	8.17191e-122	K00924//kinase [EC:2.7.1.-];K09015//Fe-S cluster assembly protein SufD;K13412//calcium-dependent protein kinase [EC:2.7.11.1]+ko04626//Plant-pathogen interaction	GO:0003677//DNA binding;GO:0006508//proteolysis;GO:0030163//protein catabolic process;GO:0004190//aspartic-type endopeptidase activity	aspartyl protease family protein At5g10770 [Sorghum bicolor] >OQU84087.1 hypothetical protein SORBI_3005G227000 [Sorghum bicolor]	XM_002451265.2 PREDICTED: Sorghum bicolor aspartyl protease family protein At5g10770 (LOC8076360), mRNA	Aspartyl protease family protein 2 OS=Arabidopsis thaliana GN=APF2 PE=2 SV=1	Xylanase inhibitor N-terminal	[O] KOG1339 Aspartyl protease	NA	NA	NA
Unigene26304_All	0	0	0	0	0	4.143	10.653	1.3425	2.86717e-24	2.9847e-25	K13171//serine/arginine repetitive matrix protein 1+ko03015//mRNA surveillance pathway+ko03013//RNA transport	GO:0016021//integral component of membrane	classical arabinogalactan protein 4 [Sorghum bicolor] >EER93702.1 hypothetical protein SORBI_3001G144700 [Sorghum bicolor]	XM_002466659.2 PREDICTED: Sorghum bicolor classical arabinogalactan protein 4 (LOC8056754), mRNA	Non-specific lipid-transfer protein-like protein At5g64080 OS=Arabidopsis thaliana GN=At5g64080 PE=1 SV=1	Probable lipid transfer	[AR] KOG2146 Splicing coactivator SRm160/300, subunit SRm160 (contains PWI domain)	NA	NA	NA
CL2382.Contig16_All	20.383	45.77	1.16982	8.54545e-224	7.65477e-226	0	0	0	0	0	K13412//calcium-dependent protein kinase [EC:2.7.11.1]+ko04626//Plant-pathogen interaction;K10956//protein transport protein SEC61 subunit alpha+ko04145//Phagosome+ko04141//Protein processing in endoplasmic reticulum+ko03060//Protein export	GO:0005887//integral component of plasma membrane;GO:0015179//L-amino acid transmembrane transporter activity;GO:0016021//integral component of membrane;GO:0015297//antiporter activity;GO:0015171//amino acid transmembrane transporter activity	amino-acid permease BAT1 homolog [Sorghum bicolor] >EES10834.1 hypothetical protein SORBI_3006G084600 [Sorghum bicolor]	XM_002446461.2 PREDICTED: Sorghum bicolor amino-acid permease BAT1 homolog (LOC8075826), mRNA	Proline-rich receptor-like protein kinase PERK1 OS=Arabidopsis thaliana GN=PERK1 PE=2 SV=1	Amino acid permease	[E] KOG1289 Amino acid transporters	NA	NA	NA
CL10887.Contig9_All	0	0	0	0	0	10.69	30.643	1.53929	9.56592e-213	5.74966e-215	K09422//transcription factor MYB, plant	GO:0000981//RNA polymerase II transcription factor activity, sequence-specific DNA binding;GO:0003677//DNA binding;GO:0005634//nucleus;GO:0030154//cell differentiation;GO:0044212//transcription regulatory region DNA binding;GO:0006357//regulation of transcription from RNA polymerase II promoter;GO:0043565//sequence-specific DNA binding;GO:0001135//transcription factor activity, RNA polymerase II …	myb-related protein Hv33 [Sorghum bicolor] >EES18602.1 hypothetical protein SORBI_3009G216900 [Sorghum bicolor]	XM_002440127.2 PREDICTED: Sorghum bicolor myb-related protein Hv33 (LOC8069000), mRNA	Transcription factor MYB86 OS=Arabidopsis thaliana GN=MYB86 PE=2 SV=1	Myb-like DNA-binding domain	[K] KOG0048 Transcription factor, Myb superfamily	NA	NA	NA
Unigene28883_All	0	0	0	0	0	2.51	11.046	2.12193	6.43699e-56	2.48722e-57	NA	NA	hypothetical protein SORBI_3002G050100 [Sorghum bicolor]	XM_002459365.2 PREDICTED: Sorghum bicolor non-specific lipid transfer protein GPI-anchored 2 (LOC8060723), mRNA	Non-specific lipid-transfer protein-like protein At5g64080 OS=Arabidopsis thaliana GN=At5g64080 PE=1 SV=1	Probable lipid transfer	[RI] LSE0122 A predicted lipid transfer protein	NA	NA	NA
Unigene15494_All	62.333	26.35	-1.23791	1.90107e-232	1.56777e-234	0	0	0	0	0	K05953//nicotianamine synthase [EC:2.5.1.43]	GO:0030410//nicotianamine synthase activity;GO:0030418//nicotianamine biosynthetic process	nicotianamine synthase 3 [Sorghum bicolor] >EER93732.1 hypothetical protein SORBI_3001G151400 [Sorghum bicolor]	XM_002466689.2 PREDICTED: Sorghum bicolor nicotianamine synthase 3 (LOC8057220), mRNA	Nicotianamine synthase 9 OS=Hordeum vulgare GN=NAS9 PE=1 SV=1	Nuclear envelope localisation domain	[R] KOG0118 FOG: RRM domain	NA	NA	NA
Unigene16860_All	0	0	0	0	0	3.8	10.416	1.30136	2.23371e-11	5.19604e-12	K02969//small subunit ribosomal protein S20e+ko03010//Ribosome	GO:0003723//RNA binding;GO:0006412//translation;GO:0003735//structural constituent of ribosome;GO:0015935//small ribosomal subunit	hypothetical protein EMIHUDRAFT_414756 [Emiliania huxleyi CCMP1516] >EOD09635.1 hypothetical protein EMIHUDRAFT_414756 [Emiliania huxleyi CCMP1516]	XM_005649160.1 Coccomyxa subellipsoidea C-169 ribosomal protein S1 mRNA	40S ribosomal protein S20-2 OS=Arabidopsis thaliana GN=RPS20B PE=2 SV=1	Ribosomal protein S10p/S20e	[J] KOG0900 40S ribosomal protein S20	NA	NA	NA
CL105.Contig7_All	0	0	0	0	0	5.053	10.286	1.07386	3.41459e-36	2.22397e-37	K19892//glucan endo-1,3-beta-glucosidase 4 [EC:3.2.1.39]+ko00500//Starch and sucrose metabolism;K19891//glucan endo-1,3-beta-glucosidase 1/2/3 [EC:3.2.1.39]+ko00500//Starch and sucrose metabolism	GO:0004553//hydrolase activity, hydrolyzing O-glycosyl compounds;GO:0030247//polysaccharide binding;GO:0005975//carbohydrate metabolic process;GO:0046658//anchored component of plasma membrane	glucan endo-1,3-beta-glucosidase 14 [Sorghum bicolor] >EES05179.1 hypothetical protein SORBI_3004G165600 [Sorghum bicolor]	XM_002452158.2 PREDICTED: Sorghum bicolor glucan endo-1,3-beta-glucosidase 14 (LOC8058643), mRNA	Glucan endo-1,3-beta-glucosidase 14 OS=Arabidopsis thaliana GN=At2g27500 PE=1 SV=2	Glycosyl hydrolases family 17	[MVG] LSE0111 A beta-1, 3 glucanase	NA	NA	NA
CL363.Contig13_All	15.306	6.33	-1.27496	5.06876e-96	1.40682e-97	0	0	0	0	0	K13412//calcium-dependent protein kinase [EC:2.7.11.1]+ko04626//Plant-pathogen interaction	GO:0005634//nucleus;GO:0009738//abscisic acid-activated signaling pathway;GO:0009414//response to water deprivation;GO:0005524//ATP binding;GO:0009409//response to cold;GO:0035556//intracellular signal transduction;GO:1901002//positive regulation of response to salt stress;GO:0005737//cytoplasm;GO:0046777//protein autophosphorylation;GO:0018105//peptidyl-serine phosphorylation;GO:0005509//calcium…	Calcium-dependent protein kinase [Zea mays] >BAA13232.1 calcium-dependent protein kinase [Zea mays]	XM_002446949.2 PREDICTED: Sorghum bicolor calcium-dependent protein kinase 13 (LOC8060443), mRNA	Calcium-dependent protein kinase 13 OS=Oryza sativa subsp. japonica GN=CPK13 PE=2 SV=1	Protein kinase domain	[T] KOG0032 Ca2+/calmodulin-dependent protein kinase, EF-Hand protein superfamily	NA	NA	NA
CL11416.Contig1_All	46.03	22.15	-1.05154	8.10235e-120	1.66816e-121	0	0	0	0	0	K01087//trehalose 6-phosphate phosphatase [EC:3.1.3.12]+ko01100//Metabolic pathways+ko00500//Starch and sucrose metabolism	GO:0004805//trehalose-phosphatase activity;GO:0005992//trehalose biosynthetic process	probable trehalose-phosphate phosphatase 9 [Sorghum bicolor] >EER94771.1 hypothetical protein SORBI_3001G353300 [Sorghum bicolor]	XM_002467728.2 PREDICTED: Sorghum bicolor probable trehalose-phosphate phosphatase 9 (LOC8077127), mRNA	Probable trehalose-phosphate phosphatase 9 OS=Oryza sativa subsp. japonica GN=TPP9 PE=3 SV=1	Trehalose-phosphatase	[G] KOG1050 Trehalose-6-phosphate synthase component TPS1 and related subunits	NA	NA	NA
CL5004.Contig5_All	0	0	0	0	0	4.863	11.34	1.24825	5.8004e-24	6.1202e-25	NA	NA	atherin [Sorghum bicolor]	XM_008664342.2 PREDICTED: Zea mays VQ motif family protein (LOC103640885), mRNA	NA	VQ motif	NA	NA	NA	NA
CL8307.Contig1_All	5.61	32.833	2.56173	1.77399e-116	3.80878e-118	0	0	0	0	0	NA	NA	uncharacterized protein LOC8058842 [Sorghum bicolor] >EER89844.1 hypothetical protein SORBI_3010G150800 [Sorghum bicolor]	XM_002438432.2 PREDICTED: Sorghum bicolor uncharacterized LOC8058842 (LOC8058842), mRNA	NA	NA	NA	NA	NA	NA
CL161.Contig5_All	1.96	22.693	3.53737	4.7849e-256	3.41534e-258	0	0	0	0	0	K14842//ribosome biogenesis protein NSA2	GO:0005840//ribosome	ribosome biogenesis protein NSA2 homolog [Sorghum bicolor]	EU959733.1 Zea mays clone 219704 mRNA sequence	NA	NA	[R] KOG3163 Uncharacterized conserved protein related to ribosomal protein S8E	NA	NA	NA
Unigene28670_All	0	0	0	0	0	4.713	11.403	1.21881	2.39347e-78	5.94788e-80	K22020//mucin-19	GO:0043565//sequence-specific DNA binding;GO:0006351//transcription, DNA-templated	protein DOG1-like 3 [Sorghum bicolor] >OQU87585.1 hypothetical protein SORBI_3003G302466 [Sorghum bicolor]	XM_002456338.2 PREDICTED: Sorghum bicolor protein DOG1-like 3 (LOC8072099), mRNA	Leucine-rich repeat extensin-like protein 3 OS=Arabidopsis thaliana GN=LRX3 PE=1 SV=1	Seed dormancy control	[M] LSE0601 A Pollen extensin-like protein (Pex)	NA	NA	NA
CL158.Contig2_All	9.763	28.846	1.58158	2.88632e-92	8.39668e-94	0	0	0	0	0	K03671//thioredoxin 1	GO:0015035//protein disulfide oxidoreductase activity;GO:0005737//cytoplasm;GO:0045454//cell redox homeostasis;GO:0004791//thioredoxin-disulfide reductase activity;GO:0047134//protein-disulfide reductase activity;GO:0006662//glycerol ether metabolic process;GO:0016671//oxidoreductase activity, acting on a sulfur group of donors, disulfide as acceptor;GO:0034599//cellular response to oxidative str…	PREDICTED: thioredoxin H4-2 [Setaria italica] >KQL13751.1 hypothetical protein SETIT_023612mg [Setaria italica] >KQL13752.1 hypothetical protein SETIT_023612mg [Setaria italica] >KQL13753.1 hypothetical protein SETIT_023612mg [Setaria italica]	XM_002440637.2 PREDICTED: Sorghum bicolor thioredoxin H4-1 (LOC8071229), mRNA	Thioredoxin H4-2 OS=Oryza sativa subsp. japonica GN=Os05g0169000 PE=2 SV=1	Thioredoxin	[O] KOG0907 Thioredoxin	NA	NA	NA
CL3733.Contig6_All	25.803	56.296	1.13543	6.7613e-117	1.44204e-118	0	0	0	0	0	K08488//syntaxin 7+ko04145//Phagosome+ko04130//SNARE interactions in vesicular transport	GO:0000149//SNARE binding;GO:0005484//SNAP receptor activity;GO:0005622//intracellular;GO:0016192//vesicle-mediated transport;GO:0012505//endomembrane system;GO:0006886//intracellular protein transport;GO:0006906//vesicle fusion;GO:0016021//integral component of membrane;GO:0031201//SNARE complex;GO:0048278//vesicle docking	syntaxin-22 [Sorghum bicolor] >EES02705.1 hypothetical protein SORBI_3003G116600 [Sorghum bicolor]	XM_002457540.2 PREDICTED: Sorghum bicolor syntaxin-22 (LOC8085806), mRNA	Syntaxin-22 OS=Arabidopsis thaliana GN=SYP22 PE=1 SV=1	NA	[U] KOG0811 SNARE protein PEP12/VAM3/Syntaxin 7/Syntaxin 17	NA	NA	NA
CL3369.Contig10_All	13.926	0	-9.03978	1.6967e-50	1.06101e-51	0	0	0	0	0	K13464//jasmonate ZIM domain-containing protein+ko04075//Plant hormone signal transduction	GO:0009611//response to wounding;GO:0005634//nucleus;GO:0003714//transcription corepressor activity;GO:0031347//regulation of defense response;GO:2000022//regulation of jasmonic acid mediated signaling pathway;GO:1903507//negative regulation of nucleic acid-templated transcription	protein TIFY 10a isoform X1 [Sorghum bicolor]	AY109134.1 Zea mays PCO105565 mRNA sequence	Protein TIFY 10a OS=Oryza sativa subsp. japonica GN=TIFY10A PE=1 SV=1	NA	NA	NA	NA	NA
CL12155.Contig1_All	0	0	0	0	0	10.73	3.276	-1.68946	1.37716e-42	7.39067e-44	NA	NA	uncharacterized protein LOC110430881 [Sorghum bicolor]	KF184837.1 Saccharum hybrid cultivar R570 clone BAC 025L09 complete sequence	NA	Protein of unknown function (DUF1612)	NA	NA	NA	NA
CL2835.Contig9_All	19.923	5.39	-1.88694	0	0	0	0	0	0	0	K00284//glutamate synthase (ferredoxin) [EC:1.4.7.1]+ko00910//Nitrogen metabolism+ko00630//Glyoxylate and dicarboxylate metabolism	GO:0097054//L-glutamate biosynthetic process;GO:0006537//glutamate biosynthetic process;GO:0016041//glutamate synthase (ferredoxin) activity;GO:0005737//cytoplasm;GO:0015930//glutamate synthase activity;GO:0046872//metal ion binding;GO:0019676//ammonia assimilation cycle;GO:0009507//chloroplast;GO:0051538//3 iron, 4 sulfur cluster binding	hypothetical protein PAHAL_B04823 [Panicum hallii]	XM_002463273.2 PREDICTED: Sorghum bicolor ferredoxin-dependent glutamate synthase, chloroplastic (LOC8073135), mRNA	Ferredoxin-dependent glutamate synthase, chloroplastic OS=Zea mays GN=GLSF PE=1 SV=1	Glutamine amidotransferases class-II	[E] KOG0399 Glutamate synthase	NA	NA	NA
CL2593.Contig4_All	0	0	0	0	0	13.85	6.246	-1.10428	5.4234e-33	3.98158e-34	K10752//histone-binding protein RBBP4;K13412//calcium-dependent protein kinase [EC:2.7.11.1]+ko04626//Plant-pathogen interaction;K13171//serine/arginine repetitive matrix protein 1+ko03015//mRNA surveillance pathway+ko03013//RNA transport	GO:0046872//metal ion binding;GO:0046914//transition metal ion binding;GO:0030001//metal ion transport;GO:0005737//cytoplasm;GO:0046916//cellular transition metal ion homeostasis	heavy metal-associated isoprenylated plant protein 27 [Sorghum bicolor] >EES11880.1 hypothetical protein SORBI_3006G032200 [Sorghum bicolor] >OQU81239.1 hypothetical protein SORBI_3006G032200 [Sorghum bicolor]	NM_001158219.1 Zea mays Heavy metal-associated isoprenylated plant protein 27 (IDP488), mRNA >BT062549.1 Zea mays full-length cDNA clone ZM_BFb0312K03 mRNA, complete cds	Heavy metal-associated isoprenylated plant protein 26 OS=Arabidopsis thaliana GN=HIPP26 PE=1 SV=1	Heavy-metal-associated domain	[P] KOG1603 Copper chaperone	NA	NA	NA
CL2985.Contig2_All	35.723	91.246	1.36425	5.6949e-245	4.38876e-247	0	0	0	0	0	K09286//EREBP-like factor	GO:0003677//DNA binding;GO:0005634//nucleus;GO:0006351//transcription, DNA-templated;GO:0003700//DNA binding transcription factor activity	ethylene-responsive transcription factor ERF109 [Sorghum bicolor] >KXG31168.1 hypothetical protein SORBI_3004G308900 [Sorghum bicolor]	XM_002454555.2 PREDICTED: Sorghum bicolor ethylene-responsive transcription factor ERF109 (LOC8078918), mRNA	Ethylene-responsive transcription factor ERF110 OS=Arabidopsis thaliana GN=ERF110 PE=2 SV=2	AP2 domain	[K] LSE0301 A AP2 domain transcription factor	http://plntfdb.bio.uni-potsdam.de/v3.0/fam_mem.php?family_id=AP2-EREBP	NA	NA
Unigene12570_All	42.04	20.75	-1.01225	4.93355e-155	7.22527e-157	0	0	0	0	0	K01868//threonyl-tRNA synthetase [EC:6.1.1.3]+ko00970//Aminoacyl-tRNA biosynthesis	GO:0004829//threonine-tRNA ligase activity;GO:0005524//ATP binding;GO:0005739//mitochondrion;GO:0006435//threonyl-tRNA aminoacylation;GO:0009793//embryo development ending in seed dormancy;GO:0009570//chloroplast stroma	threonine--tRNA ligase, chloroplastic/mitochondrial 2 [Sorghum bicolor] >KXG36582.1 hypothetical protein SORBI_3002G356900 [Sorghum bicolor]	XM_021454329.1 PREDICTED: Sorghum bicolor threonine--tRNA ligase, chloroplastic/mitochondrial 2 (LOC8058371), mRNA	Threonine--tRNA ligase, chloroplastic/mitochondrial 2 OS=Arabidopsis thaliana GN=EMB2761 PE=2 SV=1	tRNA synthetase class II core domain (G, H, P, S and T)	[J] KOG1637 Threonyl-tRNA synthetase	NA	NA	NA
CL4734.Contig2_All	0	0	0	0	0	3.01	13.396	2.07889	1.9811e-41	1.09719e-42	NA	NA	putative cell wall protein [Sorghum bicolor] >EER99556.1 hypothetical protein SORBI_3002G341700 [Sorghum bicolor]	KM239537.1 Saccharum spontaneum isolate S-10772_1-77c MSG10772_1 marker genomic sequence >KM239565.1 Saccharum spontaneum isolate S-10772_1-77c_1 MSG10772_1 marker genomic sequence	NA	Protein of unknown function (DUF1010)	NA	NA	NA	NA
CL814.Contig28_All	17.156	34.56	1.01162	1.89202e-202	1.93155e-204	0	0	0	0	0	K03283//heat shock 70kDa protein 1/2/6/8+ko03040//Spliceosome+ko04144//Endocytosis+ko04141//Protein processing in endoplasmic reticulum	GO:0005524//ATP binding	PREDICTED: probable mediator of RNA polymerase II transcription subunit 37c [Oryza sativa Japonica Group] >BAB67894.1 putative HSP70 [Oryza sativa Japonica Group] >BAB93214.1 putative HSP70 [Oryza sativa Japonica Group] >BAF06671.1 Os01g0840100 [Oryza sativa Japonica Group] >EAZ14100.1 hypothetical protein OsJ_04024 [Oryza sativa Japonica Group] >BAH01518.1 unnamed protein product [Oryza sativa J…	XM_002442308.2 PREDICTED: Sorghum bicolor probable mediator of RNA polymerase II transcription subunit 37c (LOC8074234), mRNA	Heat shock cognate 70 kDa protein OS=Petunia hybrida GN=HSP70 PE=2 SV=1	Hsp70 protein	[O] KOG0101 Molecular chaperones HSP70/HSC70, HSP70 superfamily	NA	NA	NA
Unigene16091_All	0	0	0	0	0	216.14	92.833	-1.18879	0	0	NA	GO:0009055//electron transfer activity	blue copper protein [Sorghum bicolor] >EER88082.1 hypothetical protein SORBI_3010G085800 [Sorghum bicolor]	XM_002436670.2 PREDICTED: Sorghum bicolor blue copper protein (LOC8080039), mRNA	Blue copper protein OS=Pisum sativum PE=2 SV=1	Plastocyanin-like domain	[S] LSE0042 A Uncharacterized plastocyanin-like protein, probably non-copper-binding	NA	NA	NA
CL6778.Contig13_All	7.583	15.74	1.06954	2.78009e-19	5.03994e-20	0	0	0	0	0	NA	NA	hypothetical protein SORBI_3002G404200 [Sorghum bicolor]	XM_002461110.2 PREDICTED: Sorghum bicolor F-box protein SKIP5 (LOC8072254), mRNA	F-box protein SKIP5 OS=Arabidopsis thaliana GN=SKIP5 PE=1 SV=1	NA	NA	NA	NA	NA
Unigene1596_All	17.91	8.413	-1.0722	1.02901e-23	1.49822e-24	0	0	0	0	0	K13171//serine/arginine repetitive matrix protein 1+ko03015//mRNA surveillance pathway+ko03013//RNA transport	NA	uncharacterized protein LOC8064713 [Sorghum bicolor] >EES18730.1 hypothetical protein SORBI_3009G241500 [Sorghum bicolor] >OQU78474.1 hypothetical protein SORBI_3009G241500 [Sorghum bicolor] >OQU78475.1 hypothetical protein SORBI_3009G241500 [Sorghum bicolor]	XM_002440255.2 PREDICTED: Sorghum bicolor uncharacterized LOC8064713 (LOC8064713), mRNA	NA	NA	NA	NA	NA	NA
CL5220.Contig8_All	3.686	11.123	1.60629	7.98841e-32	8.50744e-33	0	0	0	0	0	NA	NA	uncharacterized protein LOC8071071 [Sorghum bicolor] >EES12744.1 hypothetical protein SORBI_3006G194200 [Sorghum bicolor]	XM_002448372.2 PREDICTED: Sorghum bicolor uncharacterized LOC8071072 (LOC8071072), mRNA	NA	NA	[S] LSE0472 A Uncharacterized protein	NA	NA	NA
Unigene11949_All	3.066	12.886	2.08074	2.35621e-129	4.32624e-131	0	0	0	0	0	NA	NA	hypothetical protein ZEAMMB73_Zm00001d044674 [Zea mays]	XM_021466217.1 PREDICTED: Sorghum bicolor disease resistance protein RGA2 (LOC8074840), transcript variant X7, mRNA	NA	NA	NA	NA	NA	NA
CL3535.Contig2_All	0	0	0	0	0	6.72	16.106	1.2632	7.49311e-100	1.40412e-101	K00895//diphosphate-dependent phosphofructokinase [EC:2.7.1.90]+ko00010//Glycolysis / Gluconeogenesis+ko00030//Pentose phosphate pathway+ko01100//Metabolic pathways+ko00051//Fructose and mannose metabolism+ko01110//Biosynthesis of secondary metabolites	GO:0046872//metal ion binding;GO:0003872//6-phosphofructokinase activity;GO:0006002//fructose 6-phosphate metabolic process;GO:0005524//ATP binding;GO:0047334//diphosphate-fructose-6-phosphate 1-phosphotransferase activity;GO:0005737//cytoplasm	PREDICTED: pyrophosphate--fructose 6-phosphate 1-phosphotransferase subunit alpha [Oryza sativa Japonica Group] >BAD07793.1 putative diphosphate-fructose-6-phosphate 1-phosphotransferase alpha chain [Oryza sativa Japonica Group] >BAF09832.1 Os02g0714200 [Oryza sativa Japonica Group] >BAG91865.1 unnamed protein product [Oryza sativa Japonica Group] >EEC73886.1 hypothetical protein OsI_08678 [Oryza…	XM_002452606.2 PREDICTED: Sorghum bicolor pyrophosphate--fructose 6-phosphate 1-phosphotransferase subunit alpha (LOC8071788), mRNA	Pyrophosphate--fructose 6-phosphate 1-phosphotransferase subunit alpha OS=Ricinus communis GN=PFP-ALPHA PE=3 SV=1	Phosphofructokinase	[G] KOG2440 Pyrophosphate-dependent phosphofructo-1-kinase	NA	NA	NA
CL11416.Contig4_All	25.546	8.953	-1.49406	2.75151e-35	2.62435e-36	0	0	0	0	0	K01087//trehalose 6-phosphate phosphatase [EC:3.1.3.12]+ko01100//Metabolic pathways+ko00500//Starch and sucrose metabolism	GO:0004805//trehalose-phosphatase activity;GO:0005992//trehalose biosynthetic process	hypothetical protein SORBI_3001G353300 [Sorghum bicolor]	XM_002467728.2 PREDICTED: Sorghum bicolor probable trehalose-phosphate phosphatase 9 (LOC8077127), mRNA	Probable trehalose-phosphate phosphatase 9 OS=Oryza sativa subsp. japonica GN=TPP9 PE=3 SV=1	Trehalose-phosphatase	[G] KOG1050 Trehalose-6-phosphate synthase component TPS1 and related subunits	NA	NA	NA
Unigene4475_All	0	0	0	0	0	6.99	14.073	1.00398	4.21959e-61	1.46099e-62	K01179//endoglucanase [EC:3.2.1.4]+ko01100//Metabolic pathways+ko00500//Starch and sucrose metabolism	GO:0030245//cellulose catabolic process;GO:0008810//cellulase activity	Endoglucanase 1 [Zea mays] >AQK74690.1 Endoglucanase 1 [Zea mays]	XM_002454270.2 PREDICTED: Sorghum bicolor endoglucanase 7 (LOC8075740), mRNA	Endoglucanase 7 OS=Oryza sativa subsp. japonica GN=GLU10 PE=2 SV=1	Glycosyl hydrolase family 9	[G] LSE0350 A Glycosyl hydrolase (endo-1, 4-beta-glucanase)	NA	NA	NA
CL4365.Contig1_All	5.07	10.603	1.0673	9.20143e-30	1.05607e-30	0	0	0	0	0	K17294//tetraspanin-4;K17345//tetraspanin-5;K17356//tetraspanin-13/31	GO:0016021//integral component of membrane	tetraspanin-6 isoform X2 [Sorghum bicolor] >EES17639.1 hypothetical protein SORBI_3009G027200 [Sorghum bicolor]	XM_002439164.2 PREDICTED: Sorghum bicolor tetraspanin-6 (LOC8068162), transcript variant X2, mRNA	Tetraspanin-6 OS=Arabidopsis thaliana GN=TET6 PE=2 SV=1	Tetraspanin family	[S] LSE0116 A Predicted membrane protein	NA	NA	NA
CL46.Contig3_All	22.286	63.3	1.5103	0	0	0	0	0	0	0	K01166//ribonuclease T2 [EC:3.1.27.1]	GO:0003723//RNA binding;GO:0033897//ribonuclease T2 activity	ribonuclease 1 [Sorghum bicolor] >EES15044.1 hypothetical protein SORBI_3007G137700 [Sorghum bicolor]	NM_001137533.1 Zea mays Ribonuclease 1 (pco076023), mRNA >BT034424.1 Zea mays full-length cDNA clone ZM_BFc0170F11 mRNA, complete cds	Ribonuclease 1 OS=Arabidopsis thaliana GN=RNS1 PE=1 SV=1	Ribonuclease T2 family	[A] KOG1642 Ribonuclease, T2 family	NA	NA	NA
Unigene4953_All	0	0	0	0	0	1.986	10.256	2.39776	2.07937e-82	4.88375e-84	K00430//peroxidase [EC:1.11.1.7]+ko01100//Metabolic pathways+ko01110//Biosynthesis of secondary metabolites+ko00940//Phenylpropanoid biosynthesis	GO:0006979//response to oxidative stress;GO:0046872//metal ion binding;GO:0020037//heme binding;GO:0004601//peroxidase activity;GO:0005576//extracellular region;GO:0042744//hydrogen peroxide catabolic process	peroxidase 42 [Sorghum bicolor] >EER97731.1 hypothetical protein SORBI_3002G416700 [Sorghum bicolor] >OQU90469.1 hypothetical protein SORBI_3002G416700 [Sorghum bicolor]	XM_002461165.2 PREDICTED: Sorghum bicolor peroxidase 42 (LOC8078554), mRNA	Peroxidase 42 OS=Zea mays GN=PER42 PE=2 SV=1	Peroxidase	[R] TWOG0189 Peroxidase	NA	NA	NA
Unigene4596_All	18.006	37.156	1.04804	3.62493e-199	3.8553e-201	0	0	0	0	0	NA	GO:0055085//transmembrane transport;GO:0005509//calcium ion binding;GO:0016021//integral component of membrane	P20Sh095F0 [Saccharum hybrid cultivar R570]	XM_021457777.1 PREDICTED: Sorghum bicolor sodium/calcium exchanger NCL1 (LOC110434083), mRNA	Sodium/calcium exchanger NCL1 OS=Oryza sativa subsp. japonica GN=NCL1 PE=2 SV=1	Sodium/calcium exchanger protein	NA	NA	NA	NA
CL5691.Contig2_All	12.316	5.806	-1.08618	2.97303e-60	1.52519e-61	0	0	0	0	0	K04733//interleukin-1 receptor-associated kinase 4 [EC:2.7.11.1]	GO:0004674//protein serine/threonine kinase activity;GO:0005524//ATP binding	calmodulin-binding receptor-like cytoplasmic kinase 2 [Sorghum bicolor] >EES07775.1 hypothetical protein SORBI_3004G349300 [Sorghum bicolor]	XM_002454754.2 PREDICTED: Sorghum bicolor calmodulin-binding receptor-like cytoplasmic kinase 2 (LOC8055327), mRNA	Calmodulin-binding receptor-like cytoplasmic kinase 2 OS=Arabidopsis thaliana GN=CRCK2 PE=2 SV=1	Protein kinase domain	[T] KOG1187 Serine/threonine protein kinase	NA	NA	NA
Unigene2781_All	0	0	0	0	0	17.44	44.24	1.36701	2.38304e-187	1.70317e-189	K20628//expansin	GO:0019953//sexual reproduction;GO:0005576//extracellular region	expansin-B11 [Sorghum bicolor] >EES07508.1 hypothetical protein SORBI_3004G294400 [Sorghum bicolor]	XM_002454487.2 PREDICTED: Sorghum bicolor expansin-B11 (LOC8076229), mRNA	Expansin-B11 OS=Oryza sativa subsp. japonica GN=EXPB11 PE=2 SV=1	Pollen allergen	[M] LSE0349 A Expansin	NA	NA	NA
CL11490.Contig1_All	0	0	0	0	0	6.983	15.003	1.10456	1.15758e-17	1.70259e-18	NA	GO:0008289//lipid binding;GO:0016020//membrane;GO:0006869//lipid transport	uncharacterized protein LOC100280743 precursor [Zea mays] >ACG24635.1 nonspecific lipid-transfer protein precursor [Zea mays] >ACG25611.1 nonspecific lipid-transfer protein precursor [Zea mays] >ACG34347.1 nonspecific lipid-transfer protein precursor [Zea mays] >ACG37789.1 nonspecific lipid-transfer protein precursor [Zea mays] >ACL53179.1 unknown [Zea mays] >AFS50811.1 putative lipid-transfer pr…	XM_002458645.2 PREDICTED: Sorghum bicolor non-specific lipid-transfer protein 1 (LOC8085402), mRNA	Non-specific lipid-transfer protein 2 OS=Pisum sativum PE=2 SV=1	Protease inhibitor/seed storage/LTP family	[I] LSE0123 A Lipid transfer protein type 1	NA	NA	NA
CL961.Contig15_All	6.026	22.153	1.87982	7.21887e-212	6.81545e-214	0	0	0	0	0	K21989//calcium permeable stress-gated cation channel	GO:0016021//integral component of membrane	hypothetical protein PAHAL_H01700 [Panicum hallii]	XM_021456391.1 PREDICTED: Sorghum bicolor calcium permeable stress-gated cation channel 1 (LOC8075448), transcript variant X2, mRNA	Calcium permeable stress-gated cation channel 1 OS=Arabidopsis thaliana GN=CSC1 PE=2 SV=1	Calcium-dependent channel, 7TM region, putative phosphate	[R] KOG1134 Uncharacterized conserved protein	NA	NA	NA
CL1529.Contig9_All	0	0	0	0	0	8.026	18.46	1.22279	5.25071e-80	1.27698e-81	K18819//inositol 3-alpha-galactosyltransferase [EC:2.4.1.123]+ko00052//Galactose metabolism	GO:0016757//transferase activity, transferring glycosyl groups	galactinol synthase 2 [Sorghum bicolor] >EER97763.1 hypothetical protein SORBI_3002G423600 [Sorghum bicolor]	XM_004958687.2 PREDICTED: Setaria italica galactinol synthase 2-like (LOC101766584), mRNA	Galactinol synthase 1 OS=Arabidopsis thaliana GN=GOLS1 PE=1 SV=1	Glycosyl transferase family 8	[G] KOG1950 Glycosyl transferase, family 8 - glycogenin	NA	NA	NA
Unigene13113_All	0	0	0	0	0	21.863	45.24	1.12382	5.49736e-46	2.66976e-47	NA	NA	uncharacterized protein LOC8061085 [Sorghum bicolor] >EES19885.1 hypothetical protein SORBI_3009G215600 [Sorghum bicolor]	XM_002441410.2 PREDICTED: Sorghum bicolor uncharacterized LOC8061085 (LOC8061085), mRNA	NA	NA	NA	NA	NA	NA
Unigene10086_All	5.136	11.136	1.11906	9.86805e-48	6.59456e-49	0	0	0	0	0	K01180//endo-1,3(4)-beta-glucanase [EC:3.2.1.6];K02184//formin 2	GO:0016021//integral component of membrane	uncharacterized protein LOC8081735 [Sorghum bicolor] >EER99527.1 hypothetical protein SORBI_3002G335300 [Sorghum bicolor] >OQU90072.1 hypothetical protein SORBI_3002G335300 [Sorghum bicolor]	XM_002462961.2 PREDICTED: Sorghum bicolor uncharacterized LOC8081735 (LOC8081735), mRNA	Sulfated surface glycoprotein 185 OS=Volvox carteri PE=1 SV=1	PLAC8 family	[S] TWOG0185 Uncharacterized conserved protein	NA	NA	NA
CL2576.Contig2_All	0	0	0	0	0	10.943	68.656	2.66085	1.24922e-217	7.0984e-220	NA	NA	hypothetical protein SORBI_3010G178000 [Sorghum bicolor]	NA	NA	NA	NA	NA	NA	NA
CL2178.Contig4_All	24.856	12.053	-1.04103	3.20221e-71	1.34954e-72	0	0	0	0	0	K11996//adenylyltransferase and sulfurtransferase [EC:2.7.7.80 2.8.1.11]+ko04122//Sulfur relay system	NA	Adenylyltransferase and sulfurtransferase MOCS3 [Zea mays]	XM_008669629.2 PREDICTED: Zea mays uncharacterized LOC100280109 (LOC100280109), transcript variant X1, mRNA	Adenylyltransferase and sulfurtransferase MOCS3 OS=Oryza sativa subsp. japonica GN=MOCS3 PE=3 SV=1	ThiF family	[H] KOG2017 Molybdopterin synthase sulfurylase	NA	NA	NA
Unigene5616_All	10.566	4.036	-1.3855	1.11282e-112	2.51265e-114	0	0	0	0	0	NA	NA	hypothetical protein BAE44_0011190, partial [Dichanthelium oligosanthes]	XR_002448401.1 PREDICTED: Sorghum bicolor uncharacterized LOC110430960 (LOC110430960), transcript variant X20, misc_RNA	NA	NA	NA	NA	NA	NA
Unigene12947_All	34.353	81.94	1.26046	3.10641e-206	3.06531e-208	0	0	0	0	0	K13171//serine/arginine repetitive matrix protein 1+ko03015//mRNA surveillance pathway+ko03013//RNA transport;K14325//RNA-binding protein with serine-rich domain 1+ko03015//mRNA surveillance pathway+ko03013//RNA transport	GO:0009585//red, far-red light phototransduction;GO:0016021//integral component of membrane	hypothetical protein PAHAL_D00660 [Panicum hallii]	XM_002438735.2 PREDICTED: Sorghum bicolor F-box protein AFR (LOC8069363), mRNA	F-box/kelch-repeat protein At1g30090 OS=Arabidopsis thaliana GN=At1g30090 PE=2 SV=1	Kelch motif	[R] KOG1072 FOG: Kelch repeat	NA	NA	NA
CL2936.Contig3_All	25.81	60.926	1.24796	6.31954e-154	9.41681e-156	0	0	0	0	0	K19984//exocyst complex component 5	GO:0009306//protein secretion;GO:0030173//integral component of Golgi membrane;GO:0016021//integral component of membrane;GO:0016192//vesicle-mediated transport;GO:0003676//nucleic acid binding;GO:0000139//Golgi membrane	uncharacterized protein LOC100381872 [Zea mays] >ACN27179.1 unknown [Zea mays] >AQK95032.1 Golgi apparatus membrane protein-like protein ECHIDNA [Zea mays]	NM_001174657.1 Zea mays Golgi apparatus membrane protein-like protein ECHIDNA (pco099200), mRNA >BT062482.1 Zea mays full-length cDNA clone ZM_BFb0303G12 mRNA, complete cds	Golgi apparatus membrane protein-like protein ECHIDNA OS=Arabidopsis thaliana GN=ECH PE=1 SV=1	Eukaryotic protein of unknown function (DUF846)	[R] KOG3195 Uncharacterized membrane protein NPD008/CGI-148	NA	NA	NA
Unigene31576_All	0	0	0	0	0	19.3	39.526	1.03559	3.67559e-166	3.23032e-168	NA	GO:0016021//integral component of membrane	uncharacterized membrane protein At1g16860-like [Sorghum bicolor] >XP_021320915.1 uncharacterized membrane protein At1g16860-like [Sorghum bicolor] >KXG24772.1 hypothetical protein SORBI_3007G084200 [Sorghum bicolor] >KXG24773.1 hypothetical protein SORBI_3007G084200 [Sorghum bicolor]	XM_021465240.1 PREDICTED: Sorghum bicolor uncharacterized membrane protein At1g16860-like (LOC110437077), transcript variant X2, mRNA	Uncharacterized membrane protein At1g16860 OS=Arabidopsis thaliana GN=At1g16860 PE=1 SV=1	Adenovirus E3 protein	NA	NA	NA	NA
CL1855.Contig7_All	0	0	0	0	0	20.206	9.633	-1.09677	9.00492e-104	1.60555e-105	K14638//solute carrier family 15 (peptide/histidine transporter), member 3/4	GO:0006857//oligopeptide transport;GO:0016021//integral component of membrane;GO:0005215//transporter activity	protein NRT1/ PTR FAMILY 5.6 [Sorghum bicolor] >EER90615.1 hypothetical protein SORBI_3001G032000 [Sorghum bicolor]	XM_002463572.2 PREDICTED: Sorghum bicolor protein NRT1/ PTR FAMILY 5.6 (LOC8055690), mRNA	Protein NRT1/ PTR FAMILY 5.6 OS=Arabidopsis thaliana GN=NPF5.6 PE=2 SV=1	POT family	[E] KOG1237 H+/oligopeptide symporter	NA	NA	NA
CL9370.Contig2_All	11.766	4.433	-1.39732	7.26899e-38	6.40387e-39	0	0	0	0	0	NA	GO:0016788//hydrolase activity, acting on ester bonds	hypothetical protein SORBI_3007G064000 [Sorghum bicolor]	XR_002451013.1 PREDICTED: Sorghum bicolor uncharacterized LOC110433546 (LOC110433546), ncRNA	NA	Interferon-induced transmembrane protein	NA	NA	NA	NA
Unigene23482_All	0	0	0	0	0	41.166	107.566	1.41329	1.72393e-281	6.57409e-284	K22020//mucin-19	GO:0016021//integral component of membrane	uncharacterized protein LOC8081926 [Sorghum bicolor] >EES07618.1 hypothetical protein SORBI_3004G315600 [Sorghum bicolor]	XM_002454597.2 PREDICTED: Sorghum bicolor uncharacterized LOC8081926 (LOC8081926), mRNA	NA	Reticulon	NA	NA	NA	NA
Unigene8397_All	6.62	15.833	1.26157	1.79338e-43	1.33922e-44	0	0	0	0	0	NA	NA	hypothetical protein VIGAN_07014100, partial [Vigna angularis var. angularis]	XM_020567309.1 PREDICTED: Prunus persica zinc finger protein ZAT5 (LOC18773662), mRNA	NA	NA	NA	NA	NA	NA
CL513.Contig9_All	21.233	47.153	1.15345	1.91578e-295	1.08959e-297	0	0	0	0	0	K21989//calcium permeable stress-gated cation channel	GO:0005774//vacuolar membrane;GO:0009506//plasmodesma;GO:0016021//integral component of membrane;GO:0009941//chloroplast envelope;GO:0005886//plasma membrane	CSC1-like protein ERD4 [Sorghum bicolor] >EER97981.1 hypothetical protein SORBI_3002G034500 [Sorghum bicolor]	XM_002461415.2 PREDICTED: Sorghum bicolor CSC1-like protein ERD4 (LOC8079933), mRNA	CSC1-like protein ERD4 OS=Arabidopsis thaliana GN=ERD4 PE=2 SV=1	Calcium-dependent channel, 7TM region, putative phosphate	[R] KOG1134 Uncharacterized conserved protein	NA	NA	NA
Unigene11389_All	7.656	20.166	1.40513	9.57776e-87	3.08317e-88	0	0	0	0	0	K04733//interleukin-1 receptor-associated kinase 4 [EC:2.7.11.1]	GO:0005524//ATP binding;GO:0004672//protein kinase activity;GO:0006468//protein phosphorylation;GO:0007166//cell surface receptor signaling pathway;GO:0004675//transmembrane receptor protein serine/threonine kinase activity;GO:0005886//plasma membrane	serine/threonine-protein kinase RIPK [Sorghum bicolor] >EER89389.1 hypothetical protein SORBI_3010G076600 [Sorghum bicolor]	XM_002437977.2 PREDICTED: Sorghum bicolor serine/threonine-protein kinase RIPK (LOC8077318), mRNA	Serine/threonine-protein kinase RIPK OS=Arabidopsis thaliana GN=RIPK PE=1 SV=1	Protein kinase domain	[T] KOG1187 Serine/threonine protein kinase	NA	NA	NA
CL709.Contig2_All	0	0	0	0	0	6.233	12.673	1.00244	1.89035e-57	7.02731e-59	K12741//heterogeneous nuclear ribonucleoprotein A1/A3+ko03040//Spliceosome	GO:0003723//RNA binding	RNA-binding protein 24-B isoform X2 [Sorghum bicolor] >EES01849.1 hypothetical protein SORBI_3003G375000 [Sorghum bicolor]	XM_002456684.2 PREDICTED: Sorghum bicolor RNA-binding protein 24-B (LOC8063122), transcript variant X2, mRNA	Probable RNA-binding protein ARP1 OS=Arabidopsis thaliana GN=ARP1 PE=2 SV=1	RNA recognition motif. (a.k.a. RRM, RBD, or RNP domain)	[R] KOG0149 Predicted RNA-binding protein SEB4 (RRM superfamily)	NA	NA	NA
CL2038.Contig2_All	11.04	33	1.582	1.66648e-136	2.90028e-138	0	0	0	0	0	K00559//sterol 24-C-methyltransferase [EC:2.1.1.41]+ko01100//Metabolic pathways+ko01110//Biosynthesis of secondary metabolites+ko00100//Steroid biosynthesis	NA	hypothetical protein PAHAL_H02124 [Panicum hallii]	XM_012848019.1 PREDICTED: Setaria italica cycloartenol-C-24-methyltransferase 1-like (LOC101780888), transcript variant X4, mRNA	Cycloartenol-C-24-methyltransferase 1 OS=Oryza sativa subsp. japonica GN=Smt1-1 PE=2 SV=1	Sterol methyltransferase C-terminal	[IR] KOG1269 SAM-dependent methyltransferases	NA	NA	NA
CL4509.Contig1_All	0	0	0	0	0	11.03	32.283	1.55823	6.21399e-142	7.14037e-144	K14325//RNA-binding protein with serine-rich domain 1+ko03015//mRNA surveillance pathway+ko03013//RNA transport;K13172//serine/arginine repetitive matrix protein 2	NA	uncharacterized protein LOC8072085 [Sorghum bicolor] >EES01489.1 hypothetical protein SORBI_3003G298700 [Sorghum bicolor]	XM_002456324.2 PREDICTED: Sorghum bicolor uncharacterized LOC8072085 (LOC8072085), mRNA	NA	NA	[A] KOG1869 Splicing coactivator SRm160/300, subunit SRm300	NA	NA	NA
CL2564.Contig3_All	9.703	28.843	1.58791	2.25993e-51	1.38236e-52	0	0	0	0	0	NA	NA	hypothetical protein SORBI_3001G225600 [Sorghum bicolor]	KF184749.1 Saccharum hybrid cultivar R570 clone BAC 043A03 complete sequence	NA	NA	NA	NA	NA	NA
Unigene44447_All	4.333	16.143	1.91242	4.81599e-50	3.05406e-51	0	0	0	0	0	K20298//vacuolar protein sorting-associated protein 52	NA	vacuolar protein sorting-associated protein [Saccharum hybrid cultivar R570]	XM_021451352.1 PREDICTED: Sorghum bicolor vacuolar protein sorting-associated protein 52 A (LOC8066291), transcript variant X2, mRNA	Vacuolar protein sorting-associated protein 52 A OS=Arabidopsis thaliana GN=VPS52 PE=1 SV=1	NA	[UZ] KOG1961 Vacuolar sorting protein VPS52/suppressor of actin Sac2	NA	NA	NA
CL2293.Contig2_All	50.423	16.553	-1.59479	1.65253e-169	2.11001e-171	17.936	57.63	1.6643	1.13986e-246	5.29674e-249	K20547//basic endochitinase B [EC:3.2.1.14]+ko04016//MAPK signaling pathway - plant+ko00520//Amino sugar and nucleotide sugar metabolism+ko01100//Metabolic pathways	GO:0006032//chitin catabolic process;GO:0016998//cell wall macromolecule catabolic process;GO:0005975//carbohydrate metabolic process;GO:0004568//chitinase activity	chitinase 11 [Sorghum bicolor] >EER95563.1 hypothetical protein SORBI_3001G516000 [Sorghum bicolor]	BT062895.1 Zea mays full-length cDNA clone ZM_BFc0005C05 mRNA, complete cds	Chitinase 11 OS=Oryza sativa subsp. japonica GN=Cht11 PE=2 SV=1	Chitinase class I	[R] KOG4742 Predicted chitinase	NA	NA	NA
Unigene26229_All	34.29	11.916	-1.51065	7.02111e-54	4.05511e-55	0	0	0	0	0	NA	GO:0003677//DNA binding	protein RADIALIS-like 3 [Sorghum bicolor] >KXG22549.1 hypothetical protein SORBI_3009G235500 [Sorghum bicolor]	NM_001159153.1 Zea mays Putative homeodomain-like transcription factor superfamily protein (gpm881), mRNA >EU976507.1 Zea mays clone 896483 SANT/MYB protein mRNA, complete cds	Protein RADIALIS-like 3 OS=Arabidopsis thaliana GN=RL3 PE=2 SV=1	NA	[O] KOG0724 Zuotin and related molecular chaperones (DnaJ superfamily), contains DNA-binding domains	http://plntfdb.bio.uni-potsdam.de/v3.0/fam_mem.php?family_id=MYB	NA	NA
CL1787.Contig4_All	34.056	82.563	1.28287	0	0	0	0	0	0	0	K19891//glucan endo-1,3-beta-glucosidase 1/2/3 [EC:3.2.1.39]+ko00500//Starch and sucrose metabolism	GO:0004553//hydrolase activity, hydrolyzing O-glycosyl compounds;GO:0030247//polysaccharide binding;GO:0005975//carbohydrate metabolic process;GO:0046658//anchored component of plasma membrane	glucan endo-1,3-beta-glucosidase 14 [Sorghum bicolor] >EES01795.1 hypothetical protein SORBI_3003G364600 [Sorghum bicolor]	XM_002456630.2 PREDICTED: Sorghum bicolor glucan endo-1,3-beta-glucosidase 14 (LOC8062360), mRNA	Glucan endo-1,3-beta-glucosidase 14 OS=Arabidopsis thaliana GN=At2g27500 PE=1 SV=2	Glycosyl hydrolases family 17	[MVG] LSE0111 A beta-1, 3 glucanase	NA	NA	NA
CL8716.Contig3_All	0.32	11.25	5.14929	7.86459e-103	2.00164e-104	0	0	0	0	0	K14325//RNA-binding protein with serine-rich domain 1+ko03015//mRNA surveillance pathway+ko03013//RNA transport	NA	hypothetical protein SORBI_3009G066700 [Sorghum bicolor]	NA	NA	NA	NA	NA	NA	NA
CL1626.Contig2_All	0	0	0	0	0	94.193	30.383	-1.63544	1.26787e-58	4.59477e-60	NA	NA	hypothetical protein Ccrd_002162 [Cynara cardunculus var. scolymus]	XM_002513310.2 PREDICTED: Ricinus communis ATP-dependent zinc metalloprotease FTSH 12, chloroplastic (LOC8259997), transcript variant X1, mRNA	NA	NA	NA	NA	NA	NA
CL12242.Contig12_All	0	0	0	0	0	16.86	7.553	-1.16731	6.95834e-111	1.12643e-112	K06966//uncharacterized protein	GO:0048509//regulation of meristem development;GO:0016829//lyase activity;GO:0005634//nucleus;GO:0016787//hydrolase activity;GO:0009691//cytokinin biosynthetic process	cytokinin riboside 5'-monophosphate phosphoribohydrolase LOG [Sorghum bicolor] >EES03190.1 hypothetical protein SORBI_3003G202200 [Sorghum bicolor]	XM_002458025.2 PREDICTED: Sorghum bicolor cytokinin riboside 5'-monophosphate phosphoribohydrolase LOG (LOC8082460), mRNA	Probable cytokinin riboside 5'-monophosphate phosphoribohydrolase LOGL8 OS=Oryza sativa subsp. japonica GN=LOGL8 PE=2 SV=3	Possible lysine decarboxylase	[RE] TWOG0190 Predicted lysine decarboxylase	NA	NA	NA
CL120.Contig2_All	0	0	0	0	0	26.006	54.956	1.10798	1.13789e-97	2.18112e-99	K01870//isoleucyl-tRNA synthetase [EC:6.1.1.5]+ko00970//Aminoacyl-tRNA biosynthesis;K19027//zinc finger FYVE domain-containing protein 26;K13412//calcium-dependent protein kinase [EC:2.7.11.1]+ko04626//Plant-pathogen interaction;K14325//RNA-binding protein with serine-rich domain 1+ko03015//mRNA surveillance pathway+ko03013//RNA transport	GO:0048046//apoplast;GO:0016853//isomerase activity	hypothetical protein SORBI_3005G061200 [Sorghum bicolor]	XM_002450375.2 PREDICTED: Sorghum bicolor uncharacterized LOC8079728 (LOC8079728), mRNA	Dirigent protein 2 OS=Arabidopsis thaliana GN=DIR2 PE=2 SV=1	Dirigent-like protein	[S] LSE0373 A Uncharacterized	NA	NA	NA
Unigene8920_All	15.896	5.126	-1.61362	4.14722e-35	3.98031e-36	0	0	0	0	0	K09286//EREBP-like factor	GO:0003677//DNA binding;GO:0005634//nucleus;GO:0006351//transcription, DNA-templated;GO:0003700//DNA binding transcription factor activity	ethylene-responsive transcription factor 4 [Sorghum bicolor] >EES14716.1 hypothetical protein SORBI_3007G077200 [Sorghum bicolor]	AM493723.1 Saccharum officinarum mRNA for ethylene responsive transcription factor (ERF3 gene)	Ethylene-responsive transcription factor 3 OS=Arabidopsis thaliana GN=ERF3 PE=1 SV=1	AP2 domain	[K] LSE0301 A AP2 domain transcription factor	http://plntfdb.bio.uni-potsdam.de/v3.0/fam_mem.php?family_id=AP2-EREBP	NA	NA
CL7916.Contig2_All	1.906	10.376	2.44133	1.04174e-126	1.96113e-128	0	0	0	0	0	K21444//poly(rC)-binding protein 3/4;K14050//geranylgeranyl transferase type-2 subunit alpha [EC:2.5.1.60]	NA	PREDICTED: uncharacterized protein LOC107281826 isoform X2 [Oryza sativa Japonica Group]	AB210216.1 Setaria italica GBSS1 gene, transposable element TSI-7 in exon 3	NA	Retrotransposon gag protein	[R] KOG0017 FOG: Transposon-encoded proteins with TYA, reverse transcriptase, integrase domains in various combinations	NA	NA	NA
CL814.Contig11_All	0	0	0	0	0	51.2	19.12	-1.37387	0	0	K03283//heat shock 70kDa protein 1/2/6/8+ko03040//Spliceosome+ko04144//Endocytosis+ko04141//Protein processing in endoplasmic reticulum	GO:0005524//ATP binding	heat shock cognate 70 kDa protein [Sorghum bicolor] >EER92466.1 hypothetical protein SORBI_3001G418600 [Sorghum bicolor]	XM_002465423.2 PREDICTED: Sorghum bicolor heat shock cognate 70 kDa protein (LOC8084921), mRNA	Heat shock cognate 70 kDa protein OS=Petunia hybrida GN=HSP70 PE=2 SV=1	Hsp70 protein	[O] KOG0101 Molecular chaperones HSP70/HSC70, HSP70 superfamily	NA	NA	NA
CL143.Contig1_All	0	0	0	0	0	15.96	34.153	1.10436	4.31262e-178	3.33274e-180	K14317//nuclear pore complex protein Nup214+ko03013//RNA transport	NA	protein IQ-DOMAIN 14 [Sorghum bicolor] >XP_021312966.1 protein IQ-DOMAIN 14 [Sorghum bicolor] >EES01898.1 hypothetical protein SORBI_3003G387500 [Sorghum bicolor]	XM_002456733.2 PREDICTED: Sorghum bicolor protein IQ-DOMAIN 14 (LOC8078670), transcript variant X2, mRNA	Flagellar radial spoke protein 2 OS=Chlamydomonas reinhardtii GN=RSP2 PE=1 SV=1	IQ calmodulin-binding motif	[J] KOG3434 60S ribosomal protein L22	NA	NA	NA
CL1882.Contig12_All	0	0	0	0	0	11.983	28.896	1.29994	3.18098e-142	3.63913e-144	K08678//UDP-glucuronate decarboxylase [EC:4.1.1.35]+ko00520//Amino sugar and nucleotide sugar metabolism+ko01100//Metabolic pathways	NA	hypothetical protein SETIT_036432mg [Setaria italica]	XM_021461997.1 PREDICTED: Sorghum bicolor UDP-glucuronic acid decarboxylase 6 (LOC110435896), mRNA	UDP-glucuronic acid decarboxylase 6 OS=Arabidopsis thaliana GN=UXS6 PE=2 SV=1	GDP-mannose 4,6 dehydratase	[GM] KOG1429 dTDP-glucose 4-6-dehydratase/UDP-glucuronic acid decarboxylase	NA	NA	NA
CL1635.Contig3_All	6.21	13.4	1.12234	2.17407e-23	3.22353e-24	0	0	0	0	0	K13172//serine/arginine repetitive matrix protein 2;K13171//serine/arginine repetitive matrix protein 1+ko03015//mRNA surveillance pathway+ko03013//RNA transport	GO:0016036//cellular response to phosphate starvation;GO:0005783//endoplasmic reticulum	SPX domain-containing protein 6 [Sorghum bicolor] >EES00882.1 hypothetical protein SORBI_3003G183600 [Sorghum bicolor] >KXG32683.2 hypothetical protein SORBI_3003G183600 [Sorghum bicolor]	XM_002455717.2 PREDICTED: Sorghum bicolor SPX domain-containing protein 6 (LOC8075458), mRNA	SPX domain-containing protein 6 OS=Oryza sativa subsp. japonica GN=SPX6 PE=2 SV=2	SPX domain	[P] KOG1161 Protein involved in vacuolar polyphosphate accumulation, contains SPX domain	NA	NA	NA
Unigene23533_All	13.826	5.01	-1.43253	1.37372e-09	4.97374e-10	0	0	0	0	0	NA	NA	NA	XM_002467438.2 PREDICTED: Sorghum bicolor protein ARABIDILLO 1 (LOC8058071), mRNA	NA	NA	NA	NA	NA	NA
CL6710.Contig1_All	6.093	19.136	1.65883	3.78939e-84	1.26941e-85	0	0	0	0	0	K00522//ferritin heavy chain [EC:1.16.3.2]	GO:0006879//cellular iron ion homeostasis;GO:0006826//iron ion transport;GO:0004322//ferroxidase activity;GO:0005623//cell;GO:0008199//ferric iron binding	ferritin-1, chloroplastic-like [Sorghum bicolor] >KXG27559.1 hypothetical protein SORBI_3005G004500 [Sorghum bicolor]	XM_021461505.1 PREDICTED: Sorghum bicolor ferritin-1, chloroplastic-like (LOC110435665), mRNA	Ferritin-1, chloroplastic OS=Zea mays GN=FER1 PE=1 SV=2	Ferritin-like domain	[P] KOG2332 Ferritin	NA	NA	NA
CL2640.Contig3_All	101.903	49.906	-1.02088	2.42345e-128	4.47955e-130	0	0	0	0	0	NA	NA	uncharacterized protein LOC8069666 [Sorghum bicolor] >KXG24548.1 hypothetical protein SORBI_3007G057700 [Sorghum bicolor]	XM_021465449.1 PREDICTED: Sorghum bicolor translation initiation factor IF-2 (LOC8069666), mRNA	NA	NA	NA	NA	NA	NA
CL3880.Contig1_All	24.536	9.166	-1.41044	2.01124e-62	9.86598e-64	0	0	0	0	0	K00696//sucrose-phosphate synthase [EC:2.4.1.14]+ko01100//Metabolic pathways+ko00500//Starch and sucrose metabolism	GO:0005986//sucrose biosynthetic process;GO:0016157//sucrose synthase activity;GO:0005794//Golgi apparatus;GO:0005985//sucrose metabolic process;GO:0046524//sucrose-phosphate synthase activity	sucrose-phosphate synthase [Zea mays] >P31927.1 RecName: Full=Sucrose-phosphate synthase; AltName: Full=UDP-glucose-fructose-phosphate glucosyltransferase >AAA33513.1 sucrose phosphate synthase [Zea mays] >AQK98683.1 Sucrose-phosphate synthase [Zea mays]	KU685406.1 Saccharum officinarum clone LA154P24, complete sequence	Sucrose-phosphate synthase OS=Zea mays GN=SPS PE=1 SV=1	Fungal protein of unknown function (DUF1752)	[M] KOG0853 Glycosyltransferase	NA	NA	NA
CL7729.Contig4_All	10.376	4.54	-1.18881	5.71691e-50	3.63026e-51	0	0	0	0	0	K09286//EREBP-like factor	GO:0003677//DNA binding;GO:0005634//nucleus;GO:0006351//transcription, DNA-templated;GO:0003700//DNA binding transcription factor activity	ethylene-responsive transcription factor ERF053 [Sorghum bicolor] >OQU85375.1 hypothetical protein SORBI_3004G227400 [Sorghum bicolor]	XM_002454189.2 PREDICTED: Sorghum bicolor ethylene-responsive transcription factor ERF053 (LOC8066201), mRNA	Ethylene-responsive transcription factor ERF060 OS=Arabidopsis thaliana GN=ERF060 PE=2 SV=1	AP2 domain	[K] LSE0301 A AP2 domain transcription factor	http://plntfdb.bio.uni-potsdam.de/v3.0/fam_mem.php?family_id=AP2-EREBP	NA	NA
CL949.Contig5_All	0	0	0	0	0	13.28	5.376	-1.51582	1.78072e-162	1.63245e-164	K03046//DNA-directed RNA polymerase subunit beta' [EC:2.7.7.6]+ko00230//Purine metabolism+ko03020//RNA polymerase+ko01100//Metabolic pathways+ko00240//Pyrimidine metabolism;K02948//small subunit ribosomal protein S11+ko03010//Ribosome	GO:0005739//mitochondrion;GO:0009536//plastid;GO:0009507//chloroplast	hypothetical chloroplast RF68 (chloroplast) [Triticum monococcum] >YP_008239216.1 hypothetical chloroplast RF68 (chloroplast) [Secale cereale] >YP_008239276.1 hypothetical chloroplast RF68 (chloroplast) [Triticum urartu] >YP_008474346.1 hypothetical chloroplast RF68 (chloroplast) [Aegilops tauschii] >YP_008474437.1 hypothetical chloroplast RF68 (chloroplast) [Aegilops speltoides] >YP_008963951.1 …	LN869230.1 Miscanthus x giganteus complete chloroplast genome	Uncharacterized protein ycf68 OS=Saccharum hybrid GN=ycf68-1 PE=3 SV=1	Protein of unknown function (DUF2647)	NA	NA	NA	NA
CL9744.Contig1_All	0	0	0	0	0	26.646	9.756	-1.43797	1.45847e-219	8.17692e-222	K22020//mucin-19	GO:0032502//developmental process;GO:0005634//nucleus;GO:0005524//ATP binding;GO:0006355//regulation of transcription, DNA-templated;GO:0006351//transcription, DNA-templated	growth-regulating factor 6 [Sorghum bicolor] >EER90936.2 hypothetical protein SORBI_3001G104500 [Sorghum bicolor]	XM_002466481.2 PREDICTED: Sorghum bicolor growth-regulating factor 6 (LOC8060535), mRNA	Growth-regulating factor 6 OS=Oryza sativa subsp. japonica GN=GRF6 PE=2 SV=2	WRC	[S] LSE0397 A Uncharacterized protein	http://plntfdb.bio.uni-potsdam.de/v3.0/fam_mem.php?family_id=GRF	NA	NA
Unigene31751_All	0	0	0	0	0	4.886	16.316	1.66667	1.72297e-77	4.35128e-79	K00430//peroxidase [EC:1.11.1.7]+ko01100//Metabolic pathways+ko01110//Biosynthesis of secondary metabolites+ko00940//Phenylpropanoid biosynthesis	GO:0020037//heme binding;GO:0009506//plasmodesma;GO:0006979//response to oxidative stress;GO:0009505//plant-type cell wall;GO:0046872//metal ion binding;GO:0009664//plant-type cell wall organization;GO:0004601//peroxidase activity;GO:0005576//extracellular region;GO:0042744//hydrogen peroxide catabolic process	peroxidase 2 [Sorghum bicolor] >EER94803.1 hypothetical protein SORBI_3001G360400 [Sorghum bicolor]	XM_002467760.2 PREDICTED: Sorghum bicolor peroxidase 2 (LOC8080776), mRNA	Peroxidase 2 OS=Zea mays GN=PER2 PE=2 SV=1	Peroxidase	[R] TWOG0189 Peroxidase	NA	NA	NA
Unigene20464_All	10.266	21.15	1.05322	5.50115e-52	3.31021e-53	0	0	0	0	0	K03146//thiamine thiazole synthase+ko01100//Metabolic pathways+ko00730//Thiamine metabolism	NA	thiazole biosynthetic enzyme [Saccharum hybrid cultivar R570]	XM_002457969.2 PREDICTED: Sorghum bicolor thiamine thiazole synthase 1, chloroplastic (LOC8078187), mRNA	Thiamine thiazole synthase 1, chloroplastic OS=Sorghum bicolor GN=THI1-1 PE=3 SV=1	Thi4 family	[R] KOG2960 Protein involved in thiamine biosynthesis and DNA damage tolerance	NA	NA	NA
Unigene9515_All	2.866	12.146	2.08639	5.54887e-122	1.10614e-123	0	0	0	0	0	K07904//Ras-related protein Rab-11A+ko04144//Endocytosis	GO:0005768//endosome;GO:0005525//GTP binding;GO:0003924//GTPase activity	Ras protein RIC2 [Zea mays] >XP_002438546.1 ras-related protein RIC2 [Sorghum bicolor] >ACF81855.1 unknown [Zea mays] >ACG34127.1 ras-related protein RIC2 [Zea mays] >ACG41137.1 ras-related protein RIC2 [Zea mays] >EER89913.1 hypothetical protein SORBI_3010G163600 [Sorghum bicolor] >AQK82629.1 Ras-related protein RABA1d [Zea mays] >AQK82632.1 Ras-related protein RABA1d [Zea mays]	XM_002438501.2 PREDICTED: Sorghum bicolor ras-related protein RIC2 (LOC8061947), mRNA	Ras-related protein RIC2 OS=Oryza sativa subsp. japonica GN=RIC2 PE=2 SV=2	Ras family	[U] KOG0087 GTPase Rab11/YPT3, small G protein superfamily	NA	NA	NA
CL3771.Contig5_All	0	0	0	0	0	25.956	12.193	-1.13203	2.35384e-157	2.26486e-159	K12450//UDP-glucose 4,6-dehydratase [EC:4.2.1.76]+ko00520//Amino sugar and nucleotide sugar metabolism	NA	RHM1 [Zea mays] >ACG42927.1 RHM1 [Zea mays] >ACN32027.1 unknown [Zea mays] >AQL07624.1 Trifunctional UDP-glucose 46-dehydratase/UDP-4-keto-6-deoxy-D-glucose 35-epimerase/UDP-4-keto-L-rhamnose-reductase RHM2 [Zea mays] >AQL07625.1 Trifunctional UDP-glucose 46-dehydratase/UDP-4-keto-6-deoxy-D-glucose 35-epimerase/UDP-4-keto-L-rhamnose-reductase RHM2 [Zea mays] >AQL07626.1 Trifunctional UDP-glucose …	XM_002468043.2 PREDICTED: Sorghum bicolor trifunctional UDP-glucose 4,6-dehydratase/UDP-4-keto-6-deoxy-D-glucose 3,5-epimerase/UDP-4-keto-L-rhamnose-reductase RHM1 (LOC8084919), transcript variant X2, mRNA	Trifunctional UDP-glucose 4,6-dehydratase/UDP-4-keto-6-deoxy-D-glucose 3,5-epimerase/UDP-4-keto-L-rhamnose-reductase RHM1 OS=Arabidopsis thaliana GN=RHM1 PE=1 SV=1	GDP-mannose 4,6 dehydratase	[G] KOG0747 Putative NAD+-dependent epimerases	NA	NA	NA
CL8304.Contig4_All	0	0	0	0	0	6.116	12.23	1.05685	4.83898e-19	6.59119e-20	NA	GO:0016021//integral component of membrane	uncharacterized GPI-anchored protein At5g19250 [Sorghum bicolor] >EER99803.1 hypothetical protein SORBI_3002G396400 [Sorghum bicolor]	XM_002463237.2 PREDICTED: Sorghum bicolor uncharacterized GPI-anchored protein At5g19250 (LOC8072209), mRNA	Uncharacterized GPI-anchored protein At3g06035 OS=Arabidopsis thaliana GN=At3g06035 PE=2 SV=1	Ion channel	[WV] KOG1216 von Willebrand factor and related coagulation proteins	NA	NA	NA
CL4648.Contig2_All	6.813	13.663	1.00744	1.43965e-39	1.20608e-40	0	0	0	0	0	K03234//elongation factor 2	GO:0016021//integral component of membrane	post-GPI attachment to proteins factor 3 [Sorghum bicolor] >EES12337.1 hypothetical protein SORBI_3006G114500 [Sorghum bicolor]	NM_001154501.1 Zea mays CAB2 (LOC100281582), mRNA >EU957176.1 Zea mays clone 1584810 CAB2 mRNA, complete cds	NA	Per1-like	[S] KOG2970 Predicted membrane protein	NA	NA	NA
Unigene42618_All	0	15.826	10.8	6.57544e-127	1.23599e-128	0	0	0	0	0	K14497//protein phosphatase 2C [EC:3.1.3.16]+ko04016//MAPK signaling pathway - plant+ko04075//Plant hormone signal transduction	GO:0046872//metal ion binding;GO:0004722//protein serine/threonine phosphatase activity	probable protein phosphatase 2C 68 [Sorghum bicolor] >EER96576.1 hypothetical protein SORBI_3002G172000 [Sorghum bicolor]	XM_002460010.2 PREDICTED: Sorghum bicolor probable protein phosphatase 2C 68 (LOC8054565), mRNA	Probable protein phosphatase 2C 68 OS=Oryza sativa subsp. japonica GN=Os09g0325700 PE=2 SV=2	Protein phosphatase 2C	[T] KOG0698 Serine/threonine protein phosphatase	NA	NA	NA
Unigene4528_All	0	0	0	0	0	3.58	13.02	1.95254	2.26458e-204	1.42405e-206	K20890//xylan alpha-glucuronosyltransferase [EC:2.4.1.-]	GO:0016757//transferase activity, transferring glycosyl groups;GO:0016021//integral component of membrane	UDP-glucuronate:xylan alpha-glucuronosyltransferase 1 [Sorghum bicolor] >XP_021311238.1 UDP-glucuronate:xylan alpha-glucuronosyltransferase 1 [Sorghum bicolor] >EES01856.1 hypothetical protein SORBI_3003G376700 [Sorghum bicolor]	XM_021455563.1 PREDICTED: Sorghum bicolor UDP-glucuronate:xylan alpha-glucuronosyltransferase 1 (LOC8063129), transcript variant X2, mRNA	UDP-glucuronate:xylan alpha-glucuronosyltransferase 1 OS=Arabidopsis thaliana GN=GUX1 PE=2 SV=1	Nucleotide-diphospho-sugar transferase	[G] KOG1950 Glycosyl transferase, family 8 - glycogenin	NA	NA	NA
CL33.Contig20_All	12.403	27.013	1.12761	1.97743e-100	5.1959e-102	0	0	0	0	0	K12126//phytochrome-interacting factor 3+ko04712//Circadian rhythm - plant+ko04075//Plant hormone signal transduction;K16189//phytochrome-interacting factor 4+ko04075//Plant hormone signal transduction;K13422//transcription factor MYC2+ko04016//MAPK signaling pathway - plant+ko04075//Plant hormone signal transduction	GO:0005634//nucleus;GO:0046983//protein dimerization activity	transcription factor BIM1 [Sorghum bicolor] >EES15468.1 hypothetical protein SORBI_3007G223300 [Sorghum bicolor]	XM_002445928.2 PREDICTED: Sorghum bicolor transcription factor BIM1 (LOC8055367), mRNA	Transcription factor BIM2 OS=Arabidopsis thaliana GN=BIM2 PE=1 SV=1	Helix-loop-helix DNA-binding domain	[KT] LSE0107 A bHLH transcription factor	http://plntfdb.bio.uni-potsdam.de/v3.0/fam_mem.php?family_id=bHLH	NA	NA
CL404.Contig5_All	0	0	0	0	0	13.556	35.553	1.41882	3.25802e-200	2.11459e-202	K10355//actin, other eukaryote	GO:0005856//cytoskeleton;GO:0005524//ATP binding;GO:0005737//cytoplasm	PREDICTED: actin-1 [Oryza sativa Japonica Group] >Q10DV7.1 RecName: Full=Actin-1; AltName: Full=OsRAC1 >A2XLF2.1 RecName: Full=Actin-1 >BAC76319.1 actin [Oryza sativa Japonica Group] >ABF98567.1 Actin-1, putative, expressed [Oryza sativa Japonica Group] >BAF13000.1 Os03g0718100 [Oryza sativa Japonica Group] >EAY91662.1 hypothetical protein OsI_13301 [Oryza sativa Indica Group] >EAZ28382.1 hypothe…	XM_021463392.1 PREDICTED: Sorghum bicolor actin-1 (LOC110436378), mRNA	Actin-1 OS=Oryza sativa subsp. indica GN=ACT1 PE=2 SV=1	Actin	[Z] KOG0676 Actin and related proteins	NA	NA	NA
CL6767.Contig1_All	4.903	12.476	1.34955	8.6759e-50	5.54376e-51	0	0	0	0	0	K01363//cathepsin B [EC:3.4.22.1]	NA	cathepsin B-like protease 2 [Sorghum bicolor] >XP_021309458.1 cathepsin B-like protease 2 [Sorghum bicolor] >KXG36303.1 hypothetical protein SORBI_3002G315800 [Sorghum bicolor] >KXG36305.1 hypothetical protein SORBI_3002G315800 [Sorghum bicolor]	XM_021453783.1 PREDICTED: Sorghum bicolor cathepsin B-like protease 2 (LOC110432844), transcript variant X2, mRNA	Cathepsin B-like protease 2 OS=Arabidopsis thaliana GN=CATHB2 PE=2 SV=1	Papain family cysteine protease	[O] KOG1543 Cysteine proteinase Cathepsin L	NA	NA	NA
Unigene13596_All	0	0	0	0	0	11.613	35.996	1.69425	1.64857e-127	2.20243e-129	K14325//RNA-binding protein with serine-rich domain 1+ko03015//mRNA surveillance pathway+ko03013//RNA transport;K13171//serine/arginine repetitive matrix protein 1+ko03015//mRNA surveillance pathway+ko03013//RNA transport;K00430//peroxidase [EC:1.11.1.7]+ko01100//Metabolic pathways+ko01110//Biosynthesis of secondary metabolites+ko00940//Phenylpropanoid biosynthesis	GO:0009055//electron transfer activity;GO:0046658//anchored component of plasma membrane	blue copper protein [Sorghum bicolor] >EER88088.1 hypothetical protein SORBI_3010G086800 [Sorghum bicolor] >OQU76064.1 hypothetical protein SORBI_3010G086800 [Sorghum bicolor]	XM_002436676.2 PREDICTED: Sorghum bicolor blue copper protein (LOC8080045), mRNA	Blue copper protein OS=Pisum sativum PE=2 SV=1	Plastocyanin-like domain	[S] LSE0042 A Uncharacterized plastocyanin-like protein, probably non-copper-binding	NA	NA	NA
CL96.Contig3_All	10.186	4.733	-1.10385	4.87596e-39	4.14867e-40	0	0	0	0	0	K11721//bromodomain-containing protein 3	NA	hypothetical protein SORBI_3007G069600 [Sorghum bicolor]	XM_021465350.1 PREDICTED: Sorghum bicolor transcription factor GTE7-like (LOC110437107), mRNA	Transcription factor GTE7 OS=Arabidopsis thaliana GN=GTE7 PE=2 SV=1	Bromodomain extra-terminal - transcription regulation	[K] KOG1474 Transcription initiation factor TFIID, subunit BDF1 and related bromodomain proteins	NA	NA	NA
CL6061.Contig2_All	0	0	0	0	0	2.943	18.72	2.72413	4.1567e-157	4.02056e-159	K02184//formin 2	GO:0046914//transition metal ion binding;GO:0030001//metal ion transport;GO:0005737//cytoplasm;GO:0046916//cellular transition metal ion homeostasis	hypothetical protein POPTR_0006s02110g [Populus trichocarpa] >ERP58726.1 hypothetical protein POPTR_0006s02110g [Populus trichocarpa]	XM_021464136.1 PREDICTED: Sorghum bicolor protein PYRICULARIA ORYZAE RESISTANCE 21 (LOC8075228), transcript variant X2, mRNA	Sulfated surface glycoprotein 185 OS=Volvox carteri PE=1 SV=1	NA	[ZR] LSE0118 A Protein possibly involved in cytoskeleton rearrangements, contains FH domain	NA	NA	NA
CL11583.Contig1_All	0	0	0	0	0	9.573	19.133	1.0412	1.66943e-39	9.7391e-41	K17987//next to BRCA1 gene 1 protein	GO:0009506//plasmodesma;GO:0006952//defense response;GO:0016021//integral component of membrane;GO:0004871//signal transducer activity;GO:0046658//anchored component of plasma membrane	NDR1/HIN1-like protein 1 [Sorghum bicolor] >EES06921.1 hypothetical protein SORBI_3004G168700 [Sorghum bicolor]	XM_002453900.2 PREDICTED: Sorghum bicolor NDR1/HIN1-like protein 1 (LOC8061025), mRNA	NDR1/HIN1-like protein 1 OS=Arabidopsis thaliana GN=NHL1 PE=2 SV=1	Late embryogenesis abundant protein	[V] LSE0414 A Harpin-induced protein involved in plant hypersensitive response and related proteins	NA	NA	NA
CL138.Contig14_All	7.253	21.376	1.56129	4.91872e-232	4.08434e-234	0	0	0	0	0	K03549//KUP system potassium uptake protein	GO:0016021//integral component of membrane;GO:0005886//plasma membrane;GO:0015079//potassium ion transmembrane transporter activity	potassium transporter [Saccharum hybrid cultivar R570]	KF184939.1 Saccharum hybrid cultivar R570 clone BAC 014N06 complete sequence	Probable potassium transporter 9 OS=Oryza sativa subsp. japonica GN=HAK9 PE=2 SV=1	K+ potassium transporter	[P] LSE0144 A Potassium transporter	NA	NA	NA
CL2587.Contig3_All	0	0	0	0	0	31.656	11.476	-1.51607	2.66429e-305	8.61253e-308	NA	GO:0055085//transmembrane transport;GO:0016021//integral component of membrane	putative transporter arsB isoform X1 [Sorghum bicolor] >XP_021307249.1 putative transporter arsB isoform X1 [Sorghum bicolor] >XP_021307250.1 putative transporter arsB isoform X1 [Sorghum bicolor] >XP_021307251.1 putative transporter arsB isoform X1 [Sorghum bicolor] >XP_021307252.1 putative transporter arsB isoform X1 [Sorghum bicolor] >XP_021307253.1 putative transporter arsB isoform X1 [Sorghu…	XM_021451579.1 PREDICTED: Sorghum bicolor putative transporter arsB (LOC110431862), transcript variant X7, mRNA	Silicon efflux transporter LSI2 OS=Oryza sativa subsp. japonica GN=LSI2 PE=1 SV=1	Citrate transporter	[P] KOG2639 Sodium sulfate symporter and related arsenite permeases	NA	NA	NA
CL3574.Contig10_All	0	0	0	0	0	18	8.52	-1.09895	9.26089e-131	1.19746e-132	K22020//mucin-19	NA	BTB/POZ domain-containing protein At5g66560 [Sorghum bicolor]	XM_002466446.2 PREDICTED: Sorghum bicolor BTB/POZ domain-containing protein At5g66560 (LOC8060500), mRNA	BTB/POZ domain-containing protein At5g66560 OS=Arabidopsis thaliana GN=At5g66560 PE=2 SV=2	NPH3 family	[T] LSE1207 A Photoreceptor NPH1 (nonphototropic hypocotyl 1)-interacting protein	NA	NA	NA
CL288.Contig2_All	79.093	36.556	-1.10816	3.69292e-221	3.38153e-223	0	0	0	0	0	K05953//nicotianamine synthase [EC:2.5.1.43]	GO:0030410//nicotianamine synthase activity;GO:0030418//nicotianamine biosynthetic process	nicotianamine synthase 3 [Zea mays]	XM_002463385.2 PREDICTED: Sorghum bicolor nicotianamine synthase 3 (LOC8077509), mRNA	Nicotianamine synthase 3 OS=Oryza sativa subsp. indica GN=NAS3 PE=2 SV=2	Nicotianamine synthase protein	[AR] KOG2146 Splicing coactivator SRm160/300, subunit SRm160 (contains PWI domain)	NA	NA	NA
CL1012.Contig35_All	10.36	21.366	1.05022	1.69274e-77	6.35406e-79	0	0	0	0	0	K02291//15-cis-phytoene/all-trans-phytoene synthase [EC:2.5.1.32 2.5.1.99]+ko00906//Carotenoid biosynthesis+ko01100//Metabolic pathways+ko01110//Biosynthesis of secondary metabolites	GO:0004310//farnesyl-diphosphate farnesyltransferase activity;GO:0016021//integral component of membrane;GO:0006696//ergosterol biosynthetic process;GO:0051996//squalene synthase activity	hypothetical protein EUTSA_v10013608mg [Eutrema salsugineum] >ESQ41708.1 hypothetical protein EUTSA_v10013608mg [Eutrema salsugineum]	XM_021454993.1 PREDICTED: Sorghum bicolor phytoene synthase 2, chloroplastic (LOC8077239), transcript variant X2, mRNA	Phytoene synthase, chloroplastic OS=Oncidium hybrid cultivar GN=PSY PE=2 SV=1	Squalene/phytoene synthase	[I] KOG1459 Squalene synthetase	NA	NA	NA
CL2553.Contig1_All	0	0	0	0	0	15.376	39.246	1.39988	5.42285e-212	3.28684e-214	K00430//peroxidase [EC:1.11.1.7]+ko01100//Metabolic pathways+ko01110//Biosynthesis of secondary metabolites+ko00940//Phenylpropanoid biosynthesis	GO:0006979//response to oxidative stress;GO:0046872//metal ion binding;GO:0020037//heme binding;GO:0004601//peroxidase activity;GO:0005576//extracellular region;GO:0042744//hydrogen peroxide catabolic process	peroxidase 70 [Sorghum bicolor] >EER94654.1 hypothetical protein SORBI_3001G328100 [Sorghum bicolor]	XM_002467611.2 PREDICTED: Sorghum bicolor peroxidase 70 (LOC8066250), mRNA	Peroxidase 70 OS=Zea mays GN=PER70 PE=1 SV=1	Peroxidase	[R] TWOG0189 Peroxidase	NA	NA	NA
CL1626.Contig1_All	0	0	0	0	0	36.29	5.366	-2.75446	1.92253e-43	1.00989e-44	NA	NA	hypothetical protein COLO4_13821 [Corchorus olitorius]	XM_002513310.2 PREDICTED: Ricinus communis ATP-dependent zinc metalloprotease FTSH 12, chloroplastic (LOC8259997), transcript variant X1, mRNA	NA	NA	NA	NA	NA	NA
Unigene30913_All	8.876	20.203	1.18717	6.91087e-92	2.02422e-93	0	0	0	0	0	K04733//interleukin-1 receptor-associated kinase 4 [EC:2.7.11.1]	GO:0004674//protein serine/threonine kinase activity;GO:0005524//ATP binding;GO:0005886//plasma membrane	PREDICTED: putative serine/threonine-protein kinase [Setaria italica]	XM_002443491.2 PREDICTED: Sorghum bicolor putative serine/threonine-protein kinase (LOC8076694), transcript variant X2, mRNA	Cold-responsive protein kinase 1 OS=Arabidopsis thaliana GN=CRPK1 PE=1 SV=1	Aft1 HRA domain	[T] KOG1187 Serine/threonine protein kinase	NA	NA	NA
CL5899.Contig4_All	10.7	43.81	2.04556	0	0	0	0	0	0	0	K03549//KUP system potassium uptake protein	GO:0016020//membrane;GO:0016021//integral component of membrane;GO:0015079//potassium ion transmembrane transporter activity	potassium transporter 18 isoform X2 [Sorghum bicolor]	XM_021452124.1 PREDICTED: Sorghum bicolor potassium transporter 18 (LOC8061667), transcript variant X2, mRNA	Potassium transporter 18 OS=Oryza sativa subsp. japonica GN=HAK18 PE=2 SV=1	K+ potassium transporter	[P] LSE0144 A Potassium transporter	NA	NA	NA
CL9833.Contig2_All	0	0	0	0	0	11.91	25.886	1.17305	2.19671e-64	7.19536e-66	K22020//mucin-19	GO:0046872//metal ion binding;GO:0046914//transition metal ion binding;GO:0030001//metal ion transport;GO:0005737//cytoplasm;GO:0046916//cellular transition metal ion homeostasis	hypothetical protein PAHAL_I00215 [Panicum hallii]	XM_002468550.2 PREDICTED: Sorghum bicolor heavy metal-associated isoprenylated plant protein 39 (LOC8085708), mRNA	Heavy metal-associated isoprenylated plant protein 39 OS=Arabidopsis thaliana GN=HIPP39 PE=2 SV=1	Heavy-metal-associated domain	[P] KOG1603 Copper chaperone	NA	NA	NA
Unigene5961_All	17.556	39.683	1.18114	3.92142e-171	4.96239e-173	0	0	0	0	0	K01610//phosphoenolpyruvate carboxykinase (ATP) [EC:4.1.1.49]+ko00010//Glycolysis / Gluconeogenesis+ko00020//Citrate cycle (TCA cycle)+ko01100//Metabolic pathways+ko01110//Biosynthesis of secondary metabolites+ko00710//Carbon fixation in photosynthetic organisms+ko00620//Pyruvate metabolism+ko01200//Carbon metabolism	NA	phosphoenolpyruvate carboxykinase (ATP) [Sorghum bicolor] >XP_021310352.1 phosphoenolpyruvate carboxykinase (ATP) [Sorghum bicolor] >KXG39751.1 hypothetical protein SORBI_3001G432800 [Sorghum bicolor] >KXG39752.1 hypothetical protein SORBI_3001G432800 [Sorghum bicolor]	XM_021454677.1 PREDICTED: Sorghum bicolor phosphoenolpyruvate carboxykinase (ATP) (LOC110433065), transcript variant X2, mRNA	Phosphoenolpyruvate carboxykinase (ATP) OS=Zea mays PE=2 SV=1	Phosphoenolpyruvate carboxykinase	[C] TWOG0797 Phosphoenolpyruvate carboxykinase (ATP)	NA	NA	NA
CL6423.Contig9_All	80.04	173.626	1.13625	1.77337e-157	2.52149e-159	0	0	0	0	0	NA	GO:0016021//integral component of membrane	uncharacterized protein LOC8068780 [Sorghum bicolor] >EER89197.1 hypothetical protein SORBI_3010G036800 [Sorghum bicolor]	XM_002437785.2 PREDICTED: Sorghum bicolor uncharacterized LOC8068780 (LOC8068780), mRNA	NA	NA	NA	NA	NA	NA
Unigene29085_All	0	0	0	0	0	35.6	75.47	1.03988	9.81011e-139	1.15947e-140	K10752//histone-binding protein RBBP4;K07213//copper chaperone	GO:0046872//metal ion binding;GO:0046914//transition metal ion binding;GO:0030001//metal ion transport;GO:0005737//cytoplasm;GO:0046916//cellular transition metal ion homeostasis	metal ion binding protein [Zea mays]	XM_002444268.2 PREDICTED: Sorghum bicolor heavy metal-associated isoprenylated plant protein 23 (LOC8070062), mRNA	Heavy metal-associated isoprenylated plant protein 23 OS=Arabidopsis thaliana GN=HIPP23 PE=1 SV=1	Heavy-metal-associated domain	[P] KOG1603 Copper chaperone	NA	NA	NA
CL12122.Contig10_All	4.503	10.69	1.25849	2.65177e-29	3.09252e-30	0	0	0	0	0	K00430//peroxidase [EC:1.11.1.7]+ko01100//Metabolic pathways+ko01110//Biosynthesis of secondary metabolites+ko00940//Phenylpropanoid biosynthesis	GO:0016021//integral component of membrane	THAUMATIN-LIKE PROTEIN 1 [Zea mays]	XM_002445693.2 PREDICTED: Sorghum bicolor thaumatin-like protein 1 (LOC8058037), mRNA	Pathogenesis-related protein 5 OS=Arabidopsis thaliana GN=At1g75040 PE=1 SV=1	Thaumatin family	[V] TWOG0215 Pathogenesis related proteins, group 5, and related proteins	NA	NA	NA
CL11834.Contig17_All	36.46	11.863	-1.60717	8.49499e-107	2.08237e-108	0	0	0	0	0	NA	NA	unknown [Zea mays]	XR_002447781.1 PREDICTED: Sorghum bicolor uncharacterized LOC110430336 (LOC110430336), ncRNA	NA	NA	NA	NA	NA	NA
CL5799.Contig1_All	5.176	10.436	1.01371	6.40284e-46	4.5101e-47	0	0	0	0	0	K05681//ATP-binding cassette, subfamily G (WHITE), member 2+ko02010//ABC transporters	GO:0005524//ATP binding;GO:0042626//ATPase activity, coupled to transmembrane movement of substances;GO:0016021//integral component of membrane;GO:0005886//plasma membrane;GO:0016887//ATPase activity	ABC transporter G family member 16 [Sorghum bicolor] >EES18923.1 hypothetical protein SORBI_3009G022000 [Sorghum bicolor]	XM_002440448.2 PREDICTED: Sorghum bicolor ABC transporter G family member 16 (LOC8067360), mRNA	ABC transporter G family member 16 OS=Arabidopsis thaliana GN=ABCG16 PE=2 SV=2	ABC-2 type transporter	[Q] KOG0061 Transporter, ABC superfamily (Breast cancer resistance protein)	NA	NA	NA
CL2569.Contig7_All	0	0	0	0	0	14.753	5.856	-1.31129	7.68096e-112	1.2337e-113	K13414//mitogen-activated protein kinase kinase kinase 1 [EC:2.7.11.25]+ko04626//Plant-pathogen interaction+ko04016//MAPK signaling pathway - plant	GO:0005524//ATP binding;GO:0004672//protein kinase activity	uncharacterized protein LOC8063411 [Sorghum bicolor]	XM_008674361.2 PREDICTED: Zea mays putative MAP kinase superfamily protein (LOC100279294), transcript variant X1, mRNA	Mitogen-activated protein kinase kinase kinase 9 OS=Arabidopsis thaliana GN=MEKK2 PE=1 SV=1	Protein kinase domain	[T] KOG0198 MEKK and related serine/threonine protein kinases	NA	NA	NA
Unigene17487_All	0	0	0	0	0	40.09	17.62	-1.13748	8.78067e-138	1.04667e-139	K09286//EREBP-like factor	GO:0003677//DNA binding;GO:0005634//nucleus;GO:0006351//transcription, DNA-templated;GO:0003700//DNA binding transcription factor activity	dehydration-responsive element-binding protein 1A [Zea mays] >AIB04733.1 AP2-EREBP transcription factor, partial [Zea mays] >ONM56545.1 DRE-binding protein 3 [Zea mays]	XM_002462646.2 PREDICTED: Sorghum bicolor dehydration-responsive element-binding protein 1A (LOC8054869), mRNA	Dehydration-responsive element-binding protein 1A OS=Oryza sativa subsp. japonica GN=DREB1A PE=2 SV=1	AP2 domain	[K] LSE0301 A AP2 domain transcription factor	http://plntfdb.bio.uni-potsdam.de/v3.0/fam_mem.php?family_id=AP2-EREBP	NA	NA
Unigene109_All	46.696	21.416	-1.12194	1.12423e-294	6.4899e-297	0	0	0	0	0	K01183//chitinase [EC:3.2.1.14]+ko00520//Amino sugar and nucleotide sugar metabolism+ko01100//Metabolic pathways;K14638//solute carrier family 15 (peptide/histidine transporter), member 3/4;K22020//mucin-19	GO:0009626//plant-type hypersensitive response;GO:0010337//regulation of salicylic acid metabolic process;GO:0052542//defense response by callose deposition	MACPF domain-containing protein NSL1 [Sorghum bicolor] >EES19927.1 hypothetical protein SORBI_3009G227800 [Sorghum bicolor]	XM_002441452.2 PREDICTED: Sorghum bicolor MACPF domain-containing protein NSL1 (LOC8063577), mRNA	MACPF domain-containing protein NSL1 OS=Arabidopsis thaliana GN=NSL1 PE=2 SV=1	MAC/Perforin domain	[R] LSE0226 A Membrane-attack complex domain	NA	NA	NA
CL28.Contig46_All	10.703	4.126	-1.37239	1.07437e-39	8.94867e-41	0	0	0	0	0	K03231//elongation factor 1-alpha+ko03013//RNA transport	GO:0003723//RNA binding	polyadenylate-binding protein RBP45 [Sorghum bicolor] >KXG27152.1 hypothetical protein SORBI_3006G222400 [Sorghum bicolor]	XM_002447089.2 PREDICTED: Sorghum bicolor polyadenylate-binding protein RBP45 (LOC8066818), mRNA	Polyadenylate-binding protein RBP45B OS=Arabidopsis thaliana GN=RBP45B PE=1 SV=1	RNA recognition motif. (a.k.a. RRM, RBD, or RNP domain)	[R] KOG0118 FOG: RRM domain	NA	NA	NA
Unigene22850_All	2.01	10.26	2.34827	5.77844e-124	1.12232e-125	0	0	0	0	0	K06901//putative MFS transporter, AGZA family, xanthine/uracil permease	GO:0005345//purine nucleobase transmembrane transporter activity;GO:0016021//integral component of membrane	adenine/guanine permease AZG2 [Sorghum bicolor] >OQU83202.1 hypothetical protein SORBI_3005G091500 [Sorghum bicolor]	XM_002450544.2 PREDICTED: Sorghum bicolor adenine/guanine permease AZG2 (LOC8071560), mRNA	Adenine/guanine permease AZG2 OS=Arabidopsis thaliana GN=AZG2 PE=2 SV=1	Permease family	[WV] KOG1216 von Willebrand factor and related coagulation proteins	NA	NA	NA
CL10700.Contig4_All	0	0	0	0	0	4.106	10.94	1.37229	7.58041e-25	7.7131e-26	K17086//transmembrane 9 superfamily member 2/4	GO:0016021//integral component of membrane	transmembrane 9 superfamily member 7 [Sorghum bicolor] >OQU76599.1 hypothetical protein SORBI_3010G172400 [Sorghum bicolor]	XM_002438550.2 PREDICTED: Sorghum bicolor transmembrane 9 superfamily member 7 (LOC8063897), mRNA	Transmembrane 9 superfamily member 7 OS=Arabidopsis thaliana GN=TMN7 PE=2 SV=1	Endomembrane protein 70	[U] KOG1278 Endosomal membrane proteins, EMP70	NA	NA	NA
Unigene12585_All	19.44	8.5	-1.18906	1.1185e-118	2.32509e-120	0	0	0	0	0	K14514//ethylene-insensitive protein 3+ko04016//MAPK signaling pathway - plant+ko04075//Plant hormone signal transduction	NA	phosphate transporter PHO1-3 [Sorghum bicolor] >KXG19968.1 hypothetical protein SORBI_3010G138800 [Sorghum bicolor]	XM_021450456.1 PREDICTED: Sorghum bicolor phosphate transporter PHO1-3 (LOC8072930), transcript variant X1, mRNA	Phosphate transporter PHO1-3 OS=Oryza sativa subsp. japonica GN=PHO1-3 PE=2 SV=1	EXS family	[U] KOG1162 Predicted small molecule transporter	NA	NA	NA
CL6691.Contig1_All	94.223	40.54	-1.21439	0	0	0	0	0	0	0	K14963//COMPASS component SWD3	GO:0006355//regulation of transcription, DNA-templated	protein TPR1 isoform X1 [Sorghum bicolor] >KXG32191.1 hypothetical protein SORBI_3003G115900 [Sorghum bicolor]	XM_021456454.1 PREDICTED: Sorghum bicolor protein TPR1 (LOC110433802), transcript variant X1, mRNA	Protein TPR1 OS=Oryza sativa subsp. japonica GN=TPR1 PE=1 SV=1	WD domain, G-beta repeat	[R] KOG0266 WD40 repeat-containing protein	NA	NA	NA
Unigene7118_All	1.866	10.603	2.51761	3.5965e-35	3.44255e-36	0	0	0	0	0	NA	NA	NA	KX608909.1 Saccharum hybrid cultivar R570 retrotransposon LTR Gypsy Sh236B24_te00001, complete sequence; retrotransposon LTR Gypsy Sh236B24_te00005 retrotransposon LTR Gypsy Sh236B24_te00007 SOLO, complete sequence; retrotransposons LTR Gypsy Sh236B24_te00009 SOLO and LTR Gypsy DEL Sh236B24_te00010, complete sequence; Serine threonine-protein kinase TOR (Sh236B24_g0100) gene, complete cds; and re…	NA	NA	NA	NA	NA	NA
CL2421.Contig10_All	18.826	8.063	-1.24226	2.34268e-105	5.79587e-107	15.753	7.396	-1.0799	9.51916e-82	2.24776e-83	K00430//peroxidase [EC:1.11.1.7]+ko01100//Metabolic pathways+ko01110//Biosynthesis of secondary metabolites+ko00940//Phenylpropanoid biosynthesis	GO:0006368//transcription elongation from RNA polymerase II promoter;GO:0005634//nucleus;GO:0016021//integral component of membrane;GO:0070449//elongin complex	probable mediator of RNA polymerase II transcription subunit 26b [Sorghum bicolor]	XM_002463228.2 PREDICTED: Sorghum bicolor probable mediator of RNA polymerase II transcription subunit 26b (LOC8073096), mRNA	Proline-rich receptor-like protein kinase PERK1 OS=Arabidopsis thaliana GN=PERK1 PE=2 SV=1	TFIIS helical bundle-like domain	[E] KOG3627 Trypsin	NA	NA	NA
CL1938.Contig2_All	0	0	0	0	0	4.826	15.66	1.8157	5.05788e-14	9.48426e-15	NA	NA	hypothetical protein BVRB_042280, partial [Beta vulgaris subsp. vulgaris]	KP779652.1 Pyropia yezoensis isolate CS cultivar SuTong 9 28S-18S ribosomal intergenic spacer, partial sequence	NA	NA	NA	NA	NA	NA
CL11006.Contig3_All	4.073	14.083	1.80257	4.01267e-60	2.06081e-61	0	0	0	0	0	K02146//V-type H+-transporting ATPase subunit d+ko04145//Phagosome+ko01100//Metabolic pathways+ko00190//Oxidative phosphorylation	GO:0033179//proton-transporting V-type ATPase, V0 domain;GO:0005765//lysosomal membrane;GO:0007034//vacuolar transport;GO:0007035//vacuolar acidification;GO:0015991//ATP hydrolysis coupled proton transport;GO:0008553//hydrogen-exporting ATPase activity, phosphorylative mechanism;GO:0016471//vacuolar proton-transporting V-type ATPase complex;GO:0046961//proton-transporting ATPase activity, rotatio…	SNF1-related protein kinase regulatory subunit gamma-1-like [Zea mays]	XM_002458013.2 PREDICTED: Sorghum bicolor probable V-type proton ATPase subunit d (LOC8078231), mRNA	Probable V-type proton ATPase subunit d OS=Oryza sativa subsp. japonica GN=Os01g0587000 PE=2 SV=1	ATP synthase (C/AC39) subunit	[C] KOG2957 Vacuolar H+-ATPase V0 sector, subunit d	NA	NA	NA
CL828.Contig121_All	0	0	0	0	0	16.786	7.97	-1.0569	4.29393e-81	1.02477e-82	K13448//calcium-binding protein CML+ko04626//Plant-pathogen interaction	GO:0005509//calcium ion binding	probable calcium-binding protein CML10 [Sorghum bicolor] >EES04217.1 hypothetical protein SORBI_3003G425500 [Sorghum bicolor]	XM_002459052.2 PREDICTED: Sorghum bicolor probable calcium-binding protein CML10 (LOC8062320), mRNA	Probable calcium-binding protein CML10 OS=Oryza sativa subsp. japonica GN=CML10 PE=2 SV=1	EF hand	[T] KOG0027 Calmodulin and related proteins (EF-Hand superfamily)	NA	NA	NA
CL8304.Contig3_All	0	0	0	0	0	26.01	62.946	1.31415	1.59329e-146	1.71815e-148	K13412//calcium-dependent protein kinase [EC:2.7.11.1]+ko04626//Plant-pathogen interaction	GO:0016021//integral component of membrane	uncharacterized GPI-anchored protein At5g19250 [Sorghum bicolor] >EER99803.1 hypothetical protein SORBI_3002G396400 [Sorghum bicolor]	XM_002463237.2 PREDICTED: Sorghum bicolor uncharacterized GPI-anchored protein At5g19250 (LOC8072209), mRNA	Uncharacterized GPI-anchored protein At3g06035 OS=Arabidopsis thaliana GN=At3g06035 PE=2 SV=1	Ion channel	[WV] KOG1216 von Willebrand factor and related coagulation proteins	NA	NA	NA
CL9188.Contig11_All	1.52	14.603	3.26762	2.63943e-201	2.74712e-203	0	0	0	0	0	K05278//flavonol synthase [EC:1.14.11.23]+ko01100//Metabolic pathways+ko01110//Biosynthesis of secondary metabolites+ko00941//Flavonoid biosynthesis;K05277//leucoanthocyanidin dioxygenase [EC:1.14.11.19]+ko01100//Metabolic pathways+ko01110//Biosynthesis of secondary metabolites+ko00941//Flavonoid biosynthesis	GO:0046872//metal ion binding;GO:0016491//oxidoreductase activity	probable 2-oxoglutarate-dependent dioxygenase At3g111800 [Sorghum bicolor] >EES01705.1 hypothetical protein SORBI_3003G345100 [Sorghum bicolor] >OQU87794.1 hypothetical protein SORBI_3003G345100 [Sorghum bicolor]	XM_002456540.2 PREDICTED: Sorghum bicolor probable 2-oxoglutarate-dependent dioxygenase At3g111800 (LOC8057750), mRNA	Probable 2-oxoglutarate-dependent dioxygenase At5g05600 OS=Arabidopsis thaliana GN=At5g05600 PE=2 SV=1	2OG-Fe(II) oxygenase superfamily	[QR] KOG0143 Iron/ascorbate family oxidoreductases	NA	NA	NA
Unigene14728_All	15.136	5.673	-1.39075	3.60047e-108	8.65173e-110	0	0	0	0	0	NA	NA	hypothetical protein SORBI_3008G002950 [Sorghum bicolor]	XM_012846402.2 PREDICTED: Setaria italica uncharacterized LOC101782153 (LOC101782153), transcript variant X3, mRNA	NA	Trypsin-like peptidase domain	NA	NA	NA	NA
CL989.Contig2_All	0	0	0	0	0	10.69	21.163	1.03311	7.78187e-36	5.14115e-37	K18266//protein NDRG1	GO:0016021//integral component of membrane	pollen-specific protein SF21 [Sorghum bicolor] >EES00140.1 hypothetical protein SORBI_3003G034000 [Sorghum bicolor]	XM_002454975.2 PREDICTED: Sorghum bicolor pollen-specific protein SF21 (LOC8066607), mRNA	Pollen-specific protein SF21 OS=Helianthus annuus GN=SF21 PE=2 SV=1	Ndr family	[S] KOG2931 Differentiation-related gene 1 protein (NDR1 protein), related proteins	NA	NA	NA
CL11538.Contig3_All	16.87	36.26	1.11088	1.46727e-73	5.97087e-75	0	0	0	0	0	K07766//diphosphoinositol-polyphosphate diphosphatase [EC:3.6.1.52]	NA	nudix hydrolase 18, mitochondrial [Sorghum bicolor]	XM_002454284.2 PREDICTED: Sorghum bicolor nudix hydrolase 18, mitochondrial (LOC8068621), mRNA	Nudix hydrolase 18, mitochondrial OS=Arabidopsis thaliana GN=NUDT18 PE=2 SV=1	NUDIX domain	[T] KOG2839 Diadenosine and diphosphoinositol polyphosphate phosphohydrolase	NA	NA	NA
CL3574.Contig2_All	0	0	0	0	0	26.76	10.85	-1.33059	4.46811e-287	1.65875e-289	K22020//mucin-19	NA	BTB/POZ domain-containing protein At5g66560 [Sorghum bicolor]	XM_002466446.2 PREDICTED: Sorghum bicolor BTB/POZ domain-containing protein At5g66560 (LOC8060500), mRNA	BTB/POZ domain-containing protein At5g66560 OS=Arabidopsis thaliana GN=At5g66560 PE=2 SV=2	NPH3 family	[T] LSE1207 A Photoreceptor NPH1 (nonphototropic hypocotyl 1)-interacting protein	NA	NA	NA
CL5415.Contig2_All	3.04	10.253	1.77247	1.73245e-30	1.93813e-31	0	0	0	0	0	K12616//enhancer of mRNA-decapping protein 4+ko03018//RNA degradation	GO:0031087//deadenylation-independent decapping of nuclear-transcribed mRNA;GO:0000932//P-body	enhancer of mRNA-decapping protein 4 [Sorghum bicolor] >EES05610.1 hypothetical protein SORBI_3004G256500 [Sorghum bicolor]	XM_002452589.2 PREDICTED: Sorghum bicolor enhancer of mRNA-decapping protein 4 (LOC8071761), mRNA	Varicose-related protein OS=Arabidopsis thaliana GN=VCR PE=2 SV=1	NAD-binding of NADP-dependent 3-hydroxyisobutyrate dehydrogenase	[R] KOG1916 Nuclear protein, contains WD40 repeats	NA	NA	NA
CL12180.Contig9_All	24.73	0	-11.9135	6.37136e-234	5.21809e-236	0	0	0	0	0	K14317//nuclear pore complex protein Nup214+ko03013//RNA transport;K13412//calcium-dependent protein kinase [EC:2.7.11.1]+ko04626//Plant-pathogen interaction	GO:0035428//hexose transmembrane transport;GO:0046323//glucose import;GO:0005355//glucose transmembrane transporter activity;GO:0016021//integral component of membrane;GO:0005351//sugar:proton symporter activity	sugar carrier protein C [Sorghum bicolor] >EER99540.1 hypothetical protein SORBI_3002G338500 [Sorghum bicolor]	XM_002462974.2 PREDICTED: Sorghum bicolor sugar carrier protein C (LOC8056329), mRNA	Sugar transport protein MST6 OS=Oryza sativa subsp. japonica GN=MST6 PE=1 SV=1	Sugar (and other) transporter	[R] KOG0254 Predicted transporter (major facilitator superfamily)	NA	NA	NA
Unigene23300_All	0	0	0	0	0	9.55	30.943	1.61881	3.29127e-236	1.62914e-238	K09588//cytochrome P450 family 90 subfamily A polypeptide 1 [EC:1.14.-.-]+ko00905//Brassinosteroid biosynthesis+ko01110//Biosynthesis of secondary metabolites	GO:0016705//oxidoreductase activity, acting on paired donors, with incorporation or reduction of molecular oxygen;GO:0020037//heme binding;GO:0005506//iron ion binding;GO:0004497//monooxygenase activity	cytochrome P450 90A4 [Sorghum bicolor] >OQU82855.1 hypothetical protein SORBI_3005G030400 [Sorghum bicolor]	XM_002450204.2 PREDICTED: Sorghum bicolor cytochrome P450 90A4 (LOC8085636), mRNA	Cytochrome P450 90A4 OS=Oryza sativa subsp. japonica GN=CYP90A4 PE=2 SV=1	Cytochrome P450	[QI] KOG0157 Cytochrome P450 CYP4/CYP19/CYP26 subfamilies	NA	NA	NA
CL5872.Contig2_All	12.44	2.536	-2.2997	9.49345e-83	3.2774e-84	0	0	0	0	0	K17987//next to BRCA1 gene 1 protein	GO:0005634//nucleus;GO:0003676//nucleic acid binding	PREDICTED: protein TRANSPARENT TESTA 1-like [Setaria italica] >KQL15271.1 hypothetical protein SETIT_022296mg [Setaria italica]	XM_002439833.2 PREDICTED: Sorghum bicolor protein TRANSPARENT TESTA 1 (LOC8072505), mRNA	Zinc finger protein WIP4 OS=Arabidopsis thaliana GN=WIP4 PE=2 SV=1	Zinc finger, C2H2 type	[R] KOG1721 FOG: Zn-finger	http://plntfdb.bio.uni-potsdam.de/v3.0/fam_mem.php?family_id=C2H2	NA	NA
CL8657.Contig2_All	62.913	29.053	-1.11348	0	0	0	0	0	0	0	K12812//ATP-dependent RNA helicase UAP56/SUB2 [EC:3.6.4.13]+ko03040//Spliceosome+ko03015//mRNA surveillance pathway+ko03013//RNA transport;K04733//interleukin-1 receptor-associated kinase 4 [EC:2.7.11.1];K19307//25S rRNA (uracil2634-N3)-methyltransferase [EC:2.1.1.313];K18081//myotubularin-related protein 1/2 [EC:3.1.3.64 3.1.3.95]+ko01100//Metabolic pathways+ko04070//Phosphatidylinositol signali…	NA	uncharacterized protein LOC8060999 isoform X1 [Sorghum bicolor] >EES03963.2 hypothetical protein SORBI_3003G372800 [Sorghum bicolor]	XM_021456451.1 PREDICTED: Sorghum bicolor uncharacterized LOC8060999 (LOC8060999), transcript variant X1, mRNA	NA	Protein of unknown function (DUF668)	NA	NA	NA	NA
CL2371.Contig8_All	0	0	0	0	0	12.666	26.12	1.04837	2.47843e-132	3.1108e-134	K09840//9-cis-epoxycarotenoid dioxygenase [EC:1.13.11.51]+ko00906//Carotenoid biosynthesis+ko01100//Metabolic pathways+ko01110//Biosynthesis of secondary metabolites	GO:0016702//oxidoreductase activity, acting on single donors with incorporation of molecular oxygen, incorporation of two atoms of oxygen;GO:0046872//metal ion binding	viviparous-14 [Zea mays] >ACG28701.1 viviparous-14 [Zea mays] >ONM51390.1 nine-cis-epoxycarotenoid dioxygenase5 [Zea mays]	JQ314108.1 Saccharum hybrid cultivar GuiTang 21 putative 9-cis-epoxycarotenoid dioxygenase mRNA, complete cds	9-cis-epoxycarotenoid dioxygenase 1, chloroplastic OS=Zea mays GN=VP14 PE=1 SV=2	Retinal pigment epithelial membrane protein	[Q] KOG1285 Beta, beta-carotene 15,15'-dioxygenase and related enzymes	NA	NA	NA
Unigene42617_All	13.983	41.39	1.57519	3.29223e-175	4.08191e-177	0	0	0	0	0	K14497//protein phosphatase 2C [EC:3.1.3.16]+ko04016//MAPK signaling pathway - plant+ko04075//Plant hormone signal transduction	GO:0046872//metal ion binding;GO:0004722//protein serine/threonine phosphatase activity	probable protein phosphatase 2C 68 [Sorghum bicolor] >EER96576.1 hypothetical protein SORBI_3002G172000 [Sorghum bicolor]	XM_002460010.2 PREDICTED: Sorghum bicolor probable protein phosphatase 2C 68 (LOC8054565), mRNA	Probable protein phosphatase 2C 68 OS=Oryza sativa subsp. japonica GN=Os09g0325700 PE=2 SV=2	Protein phosphatase 2C	[T] KOG0698 Serine/threonine protein phosphatase	NA	NA	NA
CL2715.Contig10_All	0	0	0	0	0	13.796	0.73	-4.09746	3.33778e-224	1.7786e-226	K03231//elongation factor 1-alpha+ko03013//RNA transport	GO:0003746//translation elongation factor activity;GO:0005525//GTP binding;GO:0005737//cytoplasm;GO:0003924//GTPase activity	elongation factor 1-alpha [Hylocereus polyrhizus]	MF356265.1 Hylocereus polyrhizus elongation factor 1-alpha (EF1A) mRNA, complete cds	Elongation factor 1-alpha OS=Daucus carota PE=1 SV=1	Elongation factor Tu GTP binding domain	[J] KOG0052 Translation elongation factor EF-1 alpha/Tu	NA	NA	NA
CL5230.Contig2_All	15.303	5.673	-1.42574	3.46054e-91	1.03033e-92	0	0	0	0	0	K00850//6-phosphofructokinase 1 [EC:2.7.1.11]+ko00010//Glycolysis / Gluconeogenesis+ko00030//Pentose phosphate pathway+ko01230//Biosynthesis of amino acids+ko03018//RNA degradation+ko01100//Metabolic pathways+ko00052//Galactose metabolism+ko00051//Fructose and mannose metabolism+ko01110//Biosynthesis of secondary metabolites+ko01200//Carbon metabolism	GO:0046872//metal ion binding;GO:0003872//6-phosphofructokinase activity;GO:0006002//fructose 6-phosphate metabolic process;GO:0005524//ATP binding;GO:0005737//cytoplasm	hypothetical protein SORBI_3003G290000 [Sorghum bicolor]	XM_002458415.2 PREDICTED: Sorghum bicolor ATP-dependent 6-phosphofructokinase 6 (LOC8062161), mRNA	ATP-dependent 6-phosphofructokinase 7 OS=Arabidopsis thaliana GN=PFK7 PE=1 SV=1	Phosphofructokinase	[G] KOG2440 Pyrophosphate-dependent phosphofructo-1-kinase	NA	NA	NA
Unigene26471_All	10.836	24.723	1.19527	2.05707e-90	6.25336e-92	0	0	0	0	0	K00028//malate dehydrogenase (decarboxylating) [EC:1.1.1.39]+ko01100//Metabolic pathways+ko00710//Carbon fixation in photosynthetic organisms+ko00620//Pyruvate metabolism+ko01200//Carbon metabolism	NA	hypothetical protein SORBI_3004G122200 [Sorghum bicolor]	XM_010231645.1 PREDICTED: Brachypodium distachyon probable F-box protein At1g65740 (LOC104582246), mRNA	NA	Protein of unknown function (DUF295)	[A] KOG1869 Splicing coactivator SRm160/300, subunit SRm300	NA	NA	NA
Unigene4937_All	0	0	0	0	0	9.666	21.89	1.20177	1.37592e-143	1.54629e-145	NA	NA	LSG [Saccharum hybrid cultivar]	XM_002444736.2 PREDICTED: Sorghum bicolor uncharacterized LOC8064035 (LOC8064035), mRNA	NA	DIL domain	NA	NA	NA	NA
Unigene28739_All	7.73	25.806	1.75818	1.38465e-51	8.44213e-53	3.56	14.473	2.05541	4.96894e-43	2.64278e-44	NA	NA	hypothetical protein OsI_05658 [Oryza sativa Indica Group]	XR_561214.2 PREDICTED: Zea mays uncharacterized LOC103643717 (LOC103643717), ncRNA	NA	NA	NA	NA	NA	NA
CL3647.Contig6_All	0	0	0	0	0	23.1	10.173	-1.10722	2.02067e-143	2.28109e-145	K08150//MFS transporter, SP family, solute carrier family 2 (myo-inositol transporter), member 13	GO:0035428//hexose transmembrane transport;GO:0046323//glucose import;GO:0005355//glucose transmembrane transporter activity;GO:0016021//integral component of membrane;GO:0005351//sugar:proton symporter activity	putative sugar transporter type 2a [Saccharum hybrid cultivar Q117]	AY165599.1 Saccharum hybrid cultivar Q117 putative sugar transporter type 2a mRNA, complete cds	Monosaccharide-sensing protein 2 OS=Arabidopsis thaliana GN=MSSP2 PE=1 SV=2	Sugar (and other) transporter	[R] KOG0254 Predicted transporter (major facilitator superfamily)	NA	NA	NA
CL7051.Contig2_All	0	0	0	0	0	4.56	12.62	1.57607	4.68459e-19	6.3732e-20	NA	GO:0046872//metal ion binding	protein yippee-like [Sorghum bicolor] >EER93618.1 hypothetical protein SORBI_3001G127400 [Sorghum bicolor]	XM_002466575.2 PREDICTED: Sorghum bicolor protein yippee-like (LOC8054122), mRNA	Protein yippee-like OS=Solanum tuberosum PE=2 SV=1	NA	[R] KOG3399 Predicted Yippee-type zinc-binding protein	NA	NA	NA
CL12094.Contig2_All	3.356	10.486	1.64355	1.04824e-53	6.07805e-55	0	0	0	0	0	K04733//interleukin-1 receptor-associated kinase 4 [EC:2.7.11.1];K12173//BRCA1-A complex subunit BRE+ko03440//Homologous recombination	NA	thaumatin-like protein 1b isoform X1 [Sorghum bicolor] >EER89930.1 hypothetical protein SORBI_3010G166700 [Sorghum bicolor]	XM_002438518.2 PREDICTED: Sorghum bicolor thaumatin-like protein 1b (LOC8076710), transcript variant X1, mRNA	Thaumatin-like protein 1b (Fragment) OS=Malus domestica PE=2 SV=1	Thaumatin family	[V] TWOG0215 Pathogenesis related proteins, group 5, and related proteins	NA	NA	NA
Unigene30367_All	4.806	10.176	1.08674	5.87685e-38	5.149e-39	0	0	0	0	0	K22020//mucin-19	NA	uncharacterized protein LOC8070671 [Sorghum bicolor] >KXG27804.1 hypothetical protein SORBI_3005G047500 [Sorghum bicolor]	XM_021461273.1 PREDICTED: Sorghum bicolor uncharacterized LOC8070671 (LOC8070671), mRNA	Formin-like protein 5 OS=Oryza sativa subsp. japonica GN=FH5 PE=2 SV=2	Protein of unknown function (DUF793)	[S] LSE0486 A Uncharacterized protein	NA	NA	NA
CL12083.Contig1_All	0	0	0	0	0	14.056	33.37	1.26892	2.32667e-126	3.15535e-128	K02184//formin 2;K12121//phytochrome B+ko04712//Circadian rhythm - plant	NA	pherophorin-dz1 protein [Volvox carteri f. nagariensis]	XM_021458202.1 PREDICTED: Sorghum bicolor glycine-rich cell wall structural protein-like (LOC110434341), mRNA	Glycine-rich cell wall structural protein OS=Arabidopsis thaliana GN=At3g17050 PE=3 SV=2	NA	[M] LSE0601 A Pollen extensin-like protein (Pex)	NA	NA	NA
CL296.Contig16_All	4.7	10.086	1.10649	8.18739e-23	1.24399e-23	0	0	0	0	0	K12121//phytochrome B+ko04712//Circadian rhythm - plant	NA	PREDICTED: extensin [Oryza sativa Japonica Group] >AAO72557.1 proline-rich protein [Oryza sativa Japonica Group] >AAT77306.1 putative repetitive proline rich protein [Oryza sativa Japonica Group] >BAF16881.1 Os05g0227600 [Oryza sativa Japonica Group] >EEE62811.1 hypothetical protein OsJ_17614 [Oryza sativa Japonica Group] >BAS92899.1 Os05g0227600 [Oryza sativa Japonica Group]	AF331853.1 Saccharum hybrid cultivar CP72-2086 proline-rich protein mRNA, partial sequence	Glycine-rich cell wall structural protein OS=Arabidopsis thaliana GN=At3g17050 PE=3 SV=2	Procyclic acidic repetitive protein (PARP)	[A] KOG0335 ATP-dependent RNA helicase	NA	NA	NA
CL6710.Contig12_All	3.503	14.55	2.05842	5.43571e-115	1.18715e-116	0	0	0	0	0	K00522//ferritin heavy chain [EC:1.16.3.2]	GO:0006879//cellular iron ion homeostasis;GO:0006826//iron ion transport;GO:0004322//ferroxidase activity;GO:0005623//cell;GO:0008199//ferric iron binding	ferritin-1, chloroplastic [Zea mays]	XM_021461505.1 PREDICTED: Sorghum bicolor ferritin-1, chloroplastic-like (LOC110435665), mRNA	Ferritin-1, chloroplastic OS=Zea mays GN=FER1 PE=1 SV=2	Ferritin-like domain	[P] KOG2332 Ferritin	NA	NA	NA
CL10570.Contig2_All	0	0	0	0	0	25.77	64.06	1.33482	1.65175e-152	1.68108e-154	K17987//next to BRCA1 gene 1 protein;K00430//peroxidase [EC:1.11.1.7]+ko01100//Metabolic pathways+ko01110//Biosynthesis of secondary metabolites+ko00940//Phenylpropanoid biosynthesis	GO:0009506//plasmodesma;GO:0019722//calcium-mediated signaling;GO:0005622//intracellular;GO:0004871//signal transducer activity	hypothetical protein SHCRBa_134_J05_F_340 [Saccharum hybrid cultivar R570] >AGT16492.1 rapid alkalinization factor 1 precursor [Saccharum hybrid cultivar R570]	KF184662.1 Saccharum hybrid cultivar R570 clone BAC 064M03 complete sequence	Protein RALF-like 33 OS=Arabidopsis thaliana GN=RALFL33 PE=2 SV=1	Rapid ALkalinization Factor (RALF)	[A] KOG1869 Splicing coactivator SRm160/300, subunit SRm300	NA	NA	NA
CL2895.Contig5_All	0	0	0	0	0	6.17	14.293	1.231	4.31093e-44	2.21443e-45	K13412//calcium-dependent protein kinase [EC:2.7.11.1]+ko04626//Plant-pathogen interaction;K00430//peroxidase [EC:1.11.1.7]+ko01100//Metabolic pathways+ko01110//Biosynthesis of secondary metabolites+ko00940//Phenylpropanoid biosynthesis	NA	uncharacterized protein LOC100277603 [Zea mays] >ONM10691.1 Protein CDI [Zea mays]	XM_002463621.2 PREDICTED: Sorghum bicolor protein CDI (LOC8061418), mRNA	Protein CDI OS=Arabidopsis thaliana GN=CDI PE=2 SV=1	NA	[WV] KOG1216 von Willebrand factor and related coagulation proteins	NA	NA	NA
Unigene7159_All	0	0	0	0	0	4.85	13.303	1.42816	3.16925e-75	8.36396e-77	K05941//glutathione gamma-glutamylcysteinyltransferase [EC:2.3.2.15]	GO:0003677//DNA binding;GO:0005634//nucleus;GO:0006355//regulation of transcription, DNA-templated;GO:0006351//transcription, DNA-templated	NAC1 protein [Saccharum spontaneum]	XM_002442688.2 PREDICTED: Sorghum bicolor NAC transcription factor 25 (LOC8067141), mRNA	NAC transcription factor 29 OS=Arabidopsis thaliana GN=NAC029 PE=2 SV=1	NA	[S] LSE0117 A No apical meristem (NAM) developmental protein and related proteins	http://plntfdb.bio.uni-potsdam.de/v3.0/fam_mem.php?family_id=NAC	NA	NA
CL2679.Contig1_All	8.826	17.863	1.02714	7.00677e-57	3.80573e-58	0	0	0	0	0	K22020//mucin-19	GO:0016021//integral component of membrane	hypothetical protein PAHAL_J00351 [Panicum hallii]	XM_002445075.2 PREDICTED: Sorghum bicolor putative UPF0481 protein At3g02645 (LOC8080872), mRNA	Putative UPF0481 protein At3g02645 OS=Arabidopsis thaliana GN=At3g02645 PE=3 SV=1	Plant protein of unknown function	[T] LSE0513 C 7-transmembrane receptor	NA	NA	NA
CL489.Contig1_All	13.406	31.806	1.25162	1.69772e-219	1.55939e-221	0	0	0	0	0	K14515//EIN3-binding F-box protein+ko04016//MAPK signaling pathway - plant+ko04075//Plant hormone signal transduction	NA	EIN3-binding F-box protein 1 [Sorghum bicolor] >EER90022.2 hypothetical protein SORBI_3010G186200 [Sorghum bicolor]	XM_002437210.2 PREDICTED: Sorghum bicolor EIN3-binding F-box protein 1 (LOC8065078), mRNA	EIN3-binding F-box protein 1 OS=Arabidopsis thaliana GN=EBF1 PE=1 SV=1	Leucine Rich repeats (2 copies)	[R] KOG1947 Leucine rich repeat proteins, some proteins contain F-box	NA	NA	NA
CL7074.Contig2_All	0	0	0	0	0	52.24	23.893	-1.04299	4.8967e-98	9.33661e-100	K09286//EREBP-like factor	GO:0003677//DNA binding;GO:0005634//nucleus;GO:0006351//transcription, DNA-templated;GO:0003700//DNA binding transcription factor activity	dehydration-responsive element-binding protein 1H [Sorghum bicolor] >EER99211.1 hypothetical protein SORBI_3002G269100 [Sorghum bicolor]	XM_002462645.2 PREDICTED: Sorghum bicolor dehydration-responsive element-binding protein 1H (LOC8054868), mRNA	Dehydration-responsive element-binding protein 1H OS=Oryza sativa subsp. indica GN=DREB1H PE=2 SV=1	AP2 domain	[AR] KOG2146 Splicing coactivator SRm160/300, subunit SRm160 (contains PWI domain)	http://plntfdb.bio.uni-potsdam.de/v3.0/fam_mem.php?family_id=AP2-EREBP	NA	NA
CL304.Contig2_All	5.143	10.93	1.09804	2.52514e-35	2.40413e-36	0	0	0	0	0	K07374//tubulin alpha+ko04145//Phagosome	GO:0005874//microtubule;GO:0007017//microtubule-based process;GO:0005200//structural constituent of cytoskeleton;GO:0005525//GTP binding;GO:0005737//cytoplasm;GO:0003924//GTPase activity	tubulin alpha-3 chain [Aegilops tauschii subsp. tauschii] >Q9ZRR5.1 RecName: Full=Tubulin alpha-3 chain >CAA10663.1 alpha-tubulin 3 [Hordeum vulgare subsp. vulgare] >ABD92933.1 alpha tubulin-3B [Triticum aestivum] >ABD92934.1 alpha tubulin-3A [Triticum aestivum] >ABD92935.1 alpha tubulin-3D [Triticum aestivum] >BAJ87680.1 predicted protein [Hordeum vulgare subsp. vulgare] >EMS48260.1 Tubulin alph…	XM_002466331.2 PREDICTED: Sorghum bicolor tubulin alpha-3 chain (LOC8083952), mRNA	Tubulin alpha-3 chain OS=Hordeum vulgare GN=TUBA3 PE=2 SV=1	Tubulin/FtsZ family, GTPase domain	[Z] KOG1376 Alpha tubulin	NA	NA	NA
CL10867.Contig1_All	0	0	0	0	0	2.733	12.3	2.14466	4.21938e-85	9.53698e-87	K00799//glutathione S-transferase [EC:2.5.1.18]+ko00480//Glutathione metabolism	GO:0004364//glutathione transferase activity;GO:0006749//glutathione metabolic process;GO:0016740//transferase activity;GO:0005737//cytoplasm	glutathione S-transferase F11 [Sorghum bicolor] >EER92911.1 hypothetical protein SORBI_3001G514400 [Sorghum bicolor]	XM_002465868.2 PREDICTED: Sorghum bicolor glutathione S-transferase F11 (LOC8085671), mRNA	Glutathione S-transferase F11 OS=Arabidopsis thaliana GN=GSTF11 PE=2 SV=1	Glutathione S-transferase, C-terminal domain	[O] KOG0867 Glutathione S-transferase	NA	NA	NA
CL1538.Contig13_All	5.91	12.223	1.05497	1.73378e-58	9.15574e-60	0	0	0	0	0	K03327//multidrug resistance protein, MATE family	GO:0016021//integral component of membrane;GO:0015238//drug transmembrane transporter activity;GO:0015297//antiporter activity;GO:0006855//drug transmembrane transport	protein DETOXIFICATION 21 [Sorghum bicolor] >EES15585.1 hypothetical protein SORBI_3008G019400 [Sorghum bicolor]	XM_002450147.2 PREDICTED: Sorghum bicolor protein DETOXIFICATION 21 (LOC8083049), mRNA	Protein DETOXIFICATION 21 OS=Arabidopsis thaliana GN=DTX21 PE=1 SV=1	MatE	[R] KOG1347 Uncharacterized membrane protein, predicted efflux pump	NA	NA	NA
Unigene5867_All	53.883	12.016	-2.15778	0	0	0	0	0	0	0	K09286//EREBP-like factor	GO:0003677//DNA binding;GO:0005634//nucleus;GO:0006351//transcription, DNA-templated;GO:0003700//DNA binding transcription factor activity	ethylene-responsive transcription factor RAP2-13 [Sorghum bicolor] >EER92713.1 hypothetical protein SORBI_3001G473900 [Sorghum bicolor]	XM_002465670.2 PREDICTED: Sorghum bicolor ethylene-responsive transcription factor RAP2-13 (LOC8081902), mRNA	Ethylene-responsive transcription factor ERF055 OS=Arabidopsis thaliana GN=ERF055 PE=2 SV=1	AP2 domain	[K] LSE0301 A AP2 domain transcription factor	http://plntfdb.bio.uni-potsdam.de/v3.0/fam_mem.php?family_id=AP2-EREBP	NA	NA
Unigene26331_All	0	0	0	0	0	12.673	5.276	-1.21105	9.074e-55	3.61843e-56	K20547//basic endochitinase B [EC:3.2.1.14]+ko04016//MAPK signaling pathway - plant+ko00520//Amino sugar and nucleotide sugar metabolism+ko01100//Metabolic pathways;K22020//mucin-19	NA	transferase [Zea mays]	XM_021451901.1 PREDICTED: Sorghum bicolor anthocyanidin 3-O-glucoside 6''-O-acyltransferase (LOC8059232), mRNA	Formin-like protein 5 OS=Oryza sativa subsp. japonica GN=FH5 PE=2 SV=2	Transferase family	[M] LSE0601 A Pollen extensin-like protein (Pex)	NA	NA	NA
CL513.Contig16_All	42.473	86.56	1.0309	0	0	0	0	0	0	0	K21989//calcium permeable stress-gated cation channel	GO:0005774//vacuolar membrane;GO:0009506//plasmodesma;GO:0016021//integral component of membrane;GO:0009941//chloroplast envelope;GO:0005886//plasma membrane	CSC1-like protein ERD4 [Sorghum bicolor] >EER97981.1 hypothetical protein SORBI_3002G034500 [Sorghum bicolor]	XM_002461415.2 PREDICTED: Sorghum bicolor CSC1-like protein ERD4 (LOC8079933), mRNA	CSC1-like protein ERD4 OS=Arabidopsis thaliana GN=ERD4 PE=2 SV=1	Calcium-dependent channel, 7TM region, putative phosphate	[R] KOG1134 Uncharacterized conserved protein	NA	NA	NA
CL1882.Contig8_All	0	0	0	0	0	31.723	63.76	1.00459	8.06599e-216	4.68516e-218	K08678//UDP-glucuronate decarboxylase [EC:4.1.1.35]+ko00520//Amino sugar and nucleotide sugar metabolism+ko01100//Metabolic pathways	NA	UDP-glucuronic acid decarboxylase 6 [Sorghum bicolor] >KXG39670.1 hypothetical protein SORBI_3001G418100 [Sorghum bicolor] >KXG39671.1 hypothetical protein SORBI_3001G418100 [Sorghum bicolor]	XM_021461997.1 PREDICTED: Sorghum bicolor UDP-glucuronic acid decarboxylase 6 (LOC110435896), mRNA	UDP-glucuronic acid decarboxylase 6 OS=Arabidopsis thaliana GN=UXS6 PE=2 SV=1	NAD dependent epimerase/dehydratase family	[GM] KOG1429 dTDP-glucose 4-6-dehydratase/UDP-glucuronic acid decarboxylase	NA	NA	NA
CL6710.Contig14_All	13.716	28.54	1.06507	1.76691e-83	5.99435e-85	0	0	0	0	0	K00522//ferritin heavy chain [EC:1.16.3.2]	NA	ferritin-1, chloroplastic [Sorghum bicolor] >KXG22769.1 hypothetical protein SORBI_3008G004800 [Sorghum bicolor]	XM_021466199.1 PREDICTED: Sorghum bicolor ferritin-1, chloroplastic (LOC110437661), mRNA	Ferritin-1, chloroplastic OS=Zea mays GN=FER1 PE=1 SV=2	Ferritin-like domain	[P] KOG2332 Ferritin	NA	NA	NA
CL5121.Contig7_All	4.346	14.506	1.74209	2.97244e-131	5.35062e-133	0	0	0	0	0	K15501//serine/threonine-protein phosphatase 6 regulatory subunit 3	NA	serine/threonine-protein phosphatase 6 regulatory subunit 3 isoform X2 [Sorghum bicolor] >EES00974.1 hypothetical protein SORBI_3003G200200 [Sorghum bicolor]	XM_002455809.2 PREDICTED: Sorghum bicolor serine/threonine-protein phosphatase 6 regulatory subunit 3 (LOC8078653), transcript variant X2, mRNA	NA	SIT4 phosphatase-associated protein	[D] KOG2073 SAP family cell cycle dependent phosphatase-associated protein	NA	NA	NA
CL9737.Contig1_All	0	0	0	0	0	3.663	10.423	1.33566	7.43636e-14	1.41471e-14	K08770//ubiquitin C	NA	ubiquitin-40S ribosomal protein S27a-like protein protein [Rehmannia glutinosa]	BT149785.1 Lotus japonicus clone JCVI-FLLj-14J9 unknown mRNA	Ubiquitin-40S ribosomal protein S27a OS=Solanum tuberosum GN=UBI3 PE=2 SV=2	Ubiquitin family	[J] KOG0004 Ubiquitin/40S ribosomal protein S27a fusion	NA	NA	NA
CL1341.Contig1_All	0	0	0	0	0	15.553	1.88	-3.07441	6.18181e-219	3.48145e-221	K14484//auxin-responsive protein IAA+ko04075//Plant hormone signal transduction	NA	auxin-responsive protein IAA2 isoform X1 [Sorghum bicolor] >OQU86163.1 hypothetical protein SORBI_3003G035700 [Sorghum bicolor]	XM_002457156.2 PREDICTED: Sorghum bicolor auxin-responsive protein IAA2 (LOC8078735), transcript variant X3, mRNA	Auxin-responsive protein IAA2 OS=Oryza sativa subsp. japonica GN=IAA2 PE=2 SV=1	AUX/IAA family	[TR] LSE0302 A Auxin-inducible protein	NA	NA	NA
CL10719.Contig1_All	5.363	11.03	1.04596	7.03186e-44	5.18913e-45	0	0	0	0	0	K04733//interleukin-1 receptor-associated kinase 4 [EC:2.7.11.1]	NA	LOW QUALITY PROTEIN: hypothetical protein SORBI_3007G038100 [Sorghum bicolor]	XM_020545745.1 PREDICTED: Zea mays L-type lectin-domain containing receptor kinase IV.1-like (LOC109943017), mRNA	L-type lectin-domain containing receptor kinase IV.1 OS=Arabidopsis thaliana GN=LECRK41 PE=2 SV=1	Legume lectin domain	[T] LSE0015 A Receptor-like protein kinase, contains lectin domains	NA	NA	NA
CL2371.Contig5_All	26.883	11.013	-1.27957	2.95102e-122	5.85753e-124	7.226	19.52	1.40129	6.72649e-120	9.8527e-122	K09840//9-cis-epoxycarotenoid dioxygenase [EC:1.13.11.51]+ko00906//Carotenoid biosynthesis+ko01100//Metabolic pathways+ko01110//Biosynthesis of secondary metabolites	GO:0016702//oxidoreductase activity, acting on single donors with incorporation of molecular oxygen, incorporation of two atoms of oxygen;GO:0046872//metal ion binding	putative 9-cis-epoxycarotenoid dioxygenase [Saccharum hybrid cultivar]	JQ314108.1 Saccharum hybrid cultivar GuiTang 21 putative 9-cis-epoxycarotenoid dioxygenase mRNA, complete cds	9-cis-epoxycarotenoid dioxygenase 1, chloroplastic OS=Zea mays GN=VP14 PE=1 SV=2	Retinal pigment epithelial membrane protein	[Q] KOG1285 Beta, beta-carotene 15,15'-dioxygenase and related enzymes	NA	NA	NA
CL3051.Contig2_All	10.776	41.956	1.96444	0	0	0	0	0	0	0	K20473//neuroblastoma-amplified sequence	GO:0016021//integral component of membrane	titin homolog [Sorghum bicolor] >OQU89707.1 hypothetical protein SORBI_3002G250550 [Sorghum bicolor]	XM_021452559.1 PREDICTED: Sorghum bicolor titin homolog (LOC8055881), mRNA	Vicilin-like seed storage protein At2g18540 OS=Arabidopsis thaliana GN=At2g18540 PE=3 SV=1	CDC45-like protein	[R] KOG2501 Thioredoxin, nucleoredoxin and related proteins	NA	NA	NA
CL2030.Contig7_All	4.59	11.216	1.295	2.03214e-78	7.52983e-80	0	0	0	0	0	K01507//inorganic pyrophosphatase [EC:3.6.1.1]+ko00190//Oxidative phosphorylation	GO:0004427//inorganic diphosphatase activity;GO:0016021//integral component of membrane;GO:0015992//proton transport;GO:0009678//hydrogen-translocating pyrophosphatase activity	hypothetical protein PAHAL_F02317 [Panicum hallii]	XM_021448945.1 PREDICTED: Sorghum bicolor pyrophosphate-energized vacuolar membrane proton pump (LOC110430849), mRNA	Pyrophosphate-energized vacuolar membrane proton pump OS=Hordeum vulgare PE=2 SV=2	Inorganic H+ pyrophosphatase	[P] LSE1649 A H+-translocating inorganic pyrophosphatase	NA	NA	NA
CL2840.Contig3_All	0	0	0	0	0	15.066	6.966	-1.09652	1.72248e-26	1.61952e-27	K04733//interleukin-1 receptor-associated kinase 4 [EC:2.7.11.1]	GO:0004674//protein serine/threonine kinase activity;GO:0005524//ATP binding	hypothetical protein SORBI_3004G227700 [Sorghum bicolor]	XM_008683041.2 PREDICTED: Zea mays putative protein kinase superfamily protein (LOC100216635), transcript variant X3, mRNA	Probable LRR receptor-like serine/threonine-protein kinase At1g56140 OS=Arabidopsis thaliana GN=At1g56140 PE=2 SV=2	Protein kinase domain	[T] KOG1187 Serine/threonine protein kinase	NA	NA	NA
CL11476.Contig5_All	7.433	16.913	1.18353	3.64441e-52	2.18363e-53	0	0	0	0	0	K13457//disease resistance protein RPM1+ko04626//Plant-pathogen interaction;K13459//disease resistance protein RPS2+ko04626//Plant-pathogen interaction;K13425//WRKY transcription factor 22+ko04626//Plant-pathogen interaction+ko04016//MAPK signaling pathway - plant;K16225//probable WRKY transcription factor 52+ko04626//Plant-pathogen interaction	GO:0005634//nucleus;GO:0043565//sequence-specific DNA binding;GO:0006351//transcription, DNA-templated;GO:0003700//DNA binding transcription factor activity	WRKY transcription factor WRKY24 isoform X2 [Sorghum bicolor] >EES01669.1 hypothetical protein SORBI_3003G337900 [Sorghum bicolor]	XM_002456504.2 PREDICTED: Sorghum bicolor WRKY transcription factor WRKY24 (LOC8085397), transcript variant X2, mRNA	Probable WRKY transcription factor 63 OS=Arabidopsis thaliana GN=WRKY63 PE=2 SV=1	WRKY DNA -binding domain	[KT] LSE0036 A WRKY superfamily transcription factors	http://plntfdb.bio.uni-potsdam.de/v3.0/fam_mem.php?family_id=WRKY	NA	NA
Unigene23358_All	19.236	55.906	1.5543	2.08059e-131	3.73339e-133	0	0	0	0	0	K14488//SAUR family protein+ko04075//Plant hormone signal transduction	GO:0009733//response to auxin	auxin-responsive protein SAUR50 [Sorghum bicolor] >EES11187.1 hypothetical protein SORBI_3006G161100 [Sorghum bicolor]	XM_002446814.2 PREDICTED: Sorghum bicolor auxin-responsive protein SAUR50 (LOC8083324), mRNA	Auxin-responsive protein SAUR15 OS=Arabidopsis thaliana GN=SAUR15 PE=2 SV=1	Auxin responsive protein	[RT] LSE0432 A Auxin responsive protein	NA	NA	NA
Unigene23362_All	0	0	0	0	0	56.88	27.13	-1.04745	3.20175e-111	5.1507e-113	K09264//MADS-box transcription factor, plant	GO:0005634//nucleus;GO:0045944//positive regulation of transcription from RNA polymerase II promoter;GO:0000977//RNA polymerase II regulatory region sequence-specific DNA binding;GO:0006351//transcription, DNA-templated;GO:0003700//DNA binding transcription factor activity;GO:0046983//protein dimerization activity	MADS-box transcription factor 26 [Sorghum bicolor] >EES13239.1 hypothetical protein SORBI_3007G013800 [Sorghum bicolor]	XM_002443699.2 PREDICTED: Sorghum bicolor MADS-box transcription factor 26 (LOC8066077), mRNA	MADS-box transcription factor 26 OS=Oryza sativa subsp. japonica GN=MADS26 PE=2 SV=1	SRF-type transcription factor (DNA-binding and dimerisation domain)	[K] KOG0014 MADS box transcription factor	http://plntfdb.bio.uni-potsdam.de/v3.0/fam_mem.php?family_id=MADS	NA	NA
CL8516.Contig1_All	4.84	11.266	1.24815	2.44935e-08	1.01498e-08	0	0	0	0	0	NA	NA	hypothetical protein SORBI_3006G210266 [Sorghum bicolor]	NA	NA	NA	NA	NA	NA	NA
Unigene1014_All	42.756	21.143	-1.00163	2.15981e-45	1.54039e-46	0	0	0	0	0	K03671//thioredoxin 1	NA	hypothetical protein BAE44_0016140, partial [Dichanthelium oligosanthes]	NA	Thioredoxin H2-1 OS=Oryza sativa subsp. japonica GN=Os07g0190800 PE=2 SV=1	Thioredoxin	[O] KOG0907 Thioredoxin	NA	NA	NA
CL662.Contig4_All	14.243	5.276	-1.42589	1.81171e-85	5.96085e-87	0	0	0	0	0	K12135//zinc finger protein CONSTANS+ko04712//Circadian rhythm - plant	GO:0005634//nucleus;GO:0008270//zinc ion binding	zinc finger protein CONSTANS-LIKE 3 [Sorghum bicolor] >OQU84486.1 hypothetical protein SORBI_3004G063200 [Sorghum bicolor]	XM_021458162.1 PREDICTED: Sorghum bicolor zinc finger protein CONSTANS-LIKE 3 (LOC8079394), mRNA	Zinc finger protein CONSTANS-LIKE 1 OS=Arabidopsis thaliana GN=COL1 PE=1 SV=1	B-box zinc finger	[K] KOG1601 GATA-4/5/6 transcription factors	NA	NA	NA
CL4890.Contig3_All	13.4	6.236	-1.10498	0	0	0	0	0	0	0	K20478//golgin subfamily B member 1	NA	microtubule-associated protein futsch [Zea mays]	XM_021459725.1 PREDICTED: Sorghum bicolor titin homolog (LOC8069925), transcript variant X1, mRNA	Protein Ycf2 (Fragment) OS=Oenothera villaricae GN=ycf2 PE=3 SV=1	Fur-regulated basic protein B	[Y] KOG2992 Nucleolar GTPase/ATPase p130	NA	NA	NA
CL7879.Contig2_All	11.893	31.083	1.39616	7.34362e-115	1.60801e-116	0	0	0	0	0	K13172//serine/arginine repetitive matrix protein 2;K13171//serine/arginine repetitive matrix protein 1+ko03015//mRNA surveillance pathway+ko03013//RNA transport	GO:0016021//integral component of membrane	uncharacterized protein LOC8071477 [Sorghum bicolor] >EES17408.1 hypothetical protein SORBI_3008G172800 [Sorghum bicolor] >KXG24015.1 hypothetical protein SORBI_3008G172800 [Sorghum bicolor] >OQU79629.1 hypothetical protein SORBI_3008G172800 [Sorghum bicolor]	XM_002443525.2 PREDICTED: Sorghum bicolor uncharacterized LOC8071477 (LOC8071477), mRNA	Pectinesterase inhibitor 10 OS=Arabidopsis thaliana GN=PMEI10 PE=2 SV=1	Cotton fibre expressed protein	[R] LSE0026 A Ripening-related protein	NA	NA	NA
CL12118.Contig2_All	0	0	0	0	0	26.33	12.253	-1.07709	6.80224e-160	6.37331e-162	K21434//ankyrin repeat domain-containing protein 2;K06272//integrin-linked kinase [EC:2.7.11.1]	GO:0005524//ATP binding;GO:0004672//protein kinase activity;GO:0007229//integrin-mediated signaling pathway	serine/threonine-protein kinase STY8 [Sorghum bicolor] >KXG33869.2 hypothetical protein SORBI_3003G385000 [Sorghum bicolor]	XM_021455548.1 PREDICTED: Sorghum bicolor serine/threonine-protein kinase STY8 (LOC8057429), mRNA	Probable serine/threonine-protein kinase SIS8 OS=Arabidopsis thaliana GN=SIS8 PE=1 SV=1	Ankyrin repeats (3 copies)	[T] KOG0192 Tyrosine kinase specific for activated (GTP-bound) p21cdc42Hs	NA	NA	NA
CL1195.Contig28_All	4.706	11.65	1.31756	4.84531e-48	3.21457e-49	0	0	0	0	0	K07513//acetyl-CoA acyltransferase 1 [EC:2.3.1.16]+ko04146//Peroxisome+ko00280//Valine, leucine and isoleucine degradation+ko00592//alpha-Linolenic acid metabolism+ko01100//Metabolic pathways+ko01110//Biosynthesis of secondary metabolites+ko01212//Fatty acid metabolism+ko01040//Biosynthesis of unsaturated fatty acids+ko00071//Fatty acid degradation	GO:0008152//metabolic process;GO:0016747//transferase activity, transferring acyl groups other than amino-acyl groups;GO:0005777//peroxisome	3-ketoacyl-CoA thiolase 2, peroxisomal [Sorghum bicolor] >EER94131.1 hypothetical protein SORBI_3001G230100 [Sorghum bicolor]	XM_002467088.2 PREDICTED: Sorghum bicolor 3-ketoacyl-CoA thiolase 2, peroxisomal (LOC8059276), mRNA	3-ketoacyl-CoA thiolase 2, peroxisomal OS=Arabidopsis thaliana GN=PED1 PE=1 SV=2	Myticin pre-proprotein from the mussel	[I] KOG1389 3-oxoacyl CoA thiolase	NA	NA	NA
Unigene1799_All	2.326	10.166	2.13108	3.48887e-47	2.37021e-48	0	0	0	0	0	K14509//ethylene receptor [EC:2.7.13.-]+ko04016//MAPK signaling pathway - plant+ko04075//Plant hormone signal transduction;K17604//zinc finger SWIM domain-containing protein 3	NA	PREDICTED: protein FAR1-RELATED SEQUENCE 5-like [Oryza sativa Japonica Group]	NA	Protein FAR1-RELATED SEQUENCE 4 OS=Arabidopsis thaliana GN=FRS4 PE=2 SV=2	FAR1 DNA-binding domain	[T] LSE0022 A FAR1 nuclear protein involved in phytochrome A signaling	http://plntfdb.bio.uni-potsdam.de/v3.0/fam_mem.php?family_id=FAR1	NA	NA
CL1882.Contig11_All	0	0	0	0	0	82.386	169.2	1.03456	0	0	K08678//UDP-glucuronate decarboxylase [EC:4.1.1.35]+ko00520//Amino sugar and nucleotide sugar metabolism+ko01100//Metabolic pathways	NA	UDP-glucuronic acid decarboxylase 6 [Sorghum bicolor] >KXG39670.1 hypothetical protein SORBI_3001G418100 [Sorghum bicolor] >KXG39671.1 hypothetical protein SORBI_3001G418100 [Sorghum bicolor]	XM_021461997.1 PREDICTED: Sorghum bicolor UDP-glucuronic acid decarboxylase 6 (LOC110435896), mRNA	UDP-glucuronic acid decarboxylase 6 OS=Arabidopsis thaliana GN=UXS6 PE=2 SV=1	GDP-mannose 4,6 dehydratase	[GM] KOG1429 dTDP-glucose 4-6-dehydratase/UDP-glucuronic acid decarboxylase	NA	NA	NA
CL973.Contig2_All	0	0	0	0	0	6.95	16.79	1.20822	5.12658e-65	1.64555e-66	K00430//peroxidase [EC:1.11.1.7]+ko01100//Metabolic pathways+ko01110//Biosynthesis of secondary metabolites+ko00940//Phenylpropanoid biosynthesis	GO:0006979//response to oxidative stress;GO:0046872//metal ion binding;GO:0020037//heme binding;GO:0004601//peroxidase activity;GO:0005576//extracellular region;GO:0042744//hydrogen peroxide catabolic process	uncharacterized protein LOC8077676 [Sorghum bicolor]	BT084933.2 Zea mays full-length cDNA clone ZM_BFb0209H09 mRNA, complete cds	Peroxidase P7 OS=Brassica rapa subsp. rapa PE=1 SV=3	Peroxidase	[R] TWOG0189 Peroxidase	NA	NA	NA
CL6767.Contig10_All	21.003	9.61	-1.11489	6.66484e-54	3.84366e-55	0	0	0	0	0	K01363//cathepsin B [EC:3.4.22.1]	NA	cathepsin B-like protease 2 [Sorghum bicolor] >XP_021309458.1 cathepsin B-like protease 2 [Sorghum bicolor] >KXG36303.1 hypothetical protein SORBI_3002G315800 [Sorghum bicolor] >KXG36305.1 hypothetical protein SORBI_3002G315800 [Sorghum bicolor]	XM_021453783.1 PREDICTED: Sorghum bicolor cathepsin B-like protease 2 (LOC110432844), transcript variant X2, mRNA	Cathepsin B-like protease 2 OS=Arabidopsis thaliana GN=CATHB2 PE=2 SV=1	Papain family cysteine protease	[O] KOG1543 Cysteine proteinase Cathepsin L	NA	NA	NA
CL3574.Contig14_All	0	0	0	0	0	24.756	10.826	-1.20474	6.17077e-64	2.03371e-65	NA	NA	hypothetical protein SORBI_3001G096900, partial [Sorghum bicolor]	XM_008667153.2 PREDICTED: Zea mays BTB/POZ domain-containing protein At5g66560 (LOC103643978), mRNA	Root phototropism protein 3 OS=Arabidopsis thaliana GN=RPT3 PE=1 SV=2	BTB/POZ domain	[T] LSE1207 A Photoreceptor NPH1 (nonphototropic hypocotyl 1)-interacting protein	NA	NA	NA
CL177.Contig13_All	0	0	0	0	0	11.233	22.56	1.02205	2.10702e-64	6.89625e-66	K13171//serine/arginine repetitive matrix protein 1+ko03015//mRNA surveillance pathway+ko03013//RNA transport;K13172//serine/arginine repetitive matrix protein 2	NA	uncharacterized WD repeat-containing protein C2A9.03 isoform X1 [Sorghum bicolor]	XM_021451128.1 PREDICTED: Sorghum bicolor uncharacterized WD repeat-containing protein C2A9.03 (LOC8080108), transcript variant X6, mRNA	Serine/arginine-rich splicing factor SR45 OS=Arabidopsis thaliana GN=SR45 PE=1 SV=1	Anaphase-promoting complex subunit 4 WD40 domain	[S] TWOG0107 Uncharacterized protein, contains WD40 repeats	NA	NA	NA
CL1107.Contig14_All	12.023	5.743	-1.0661	6.18554e-53	3.64639e-54	0	0	0	0	0	K13412//calcium-dependent protein kinase [EC:2.7.11.1]+ko04626//Plant-pathogen interaction	GO:0005634//nucleus;GO:0009738//abscisic acid-activated signaling pathway;GO:0005524//ATP binding;GO:0035556//intracellular signal transduction;GO:0005737//cytoplasm;GO:0046777//protein autophosphorylation;GO:0018105//peptidyl-serine phosphorylation;GO:0005509//calcium ion binding;GO:0004672//protein kinase activity;GO:0004683//calmodulin-dependent protein kinase activity;GO:0009931//calcium-depe…	calcium-dependent protein kinase 1 [Zea mays] >AQK92460.1 Putative calcium-dependent protein kinase family protein [Zea mays]	XM_002441547.2 PREDICTED: Sorghum bicolor calcium-dependent protein kinase 1 (LOC8064754), mRNA	Calcium-dependent protein kinase 15 OS=Oryza sativa subsp. japonica GN=CPK15 PE=2 SV=1	Protein kinase domain	[T] KOG0032 Ca2+/calmodulin-dependent protein kinase, EF-Hand protein superfamily	NA	NA	NA
CL5657.Contig3_All	0	0	0	0	0	10.473	4.85	-1.07367	1.65975e-43	8.69341e-45	K07408//cytochrome P450 family 1 subfamily A polypeptide 1 [EC:1.14.14.1]+ko00380//Tryptophan metabolism+ko01100//Metabolic pathways;K00512//steroid 17alpha-monooxygenase / 17alpha-hydroxyprogesterone deacetylase [EC:1.14.14.19 1.14.14.32]+ko01100//Metabolic pathways;K15472//premnaspirodiene oxygenase [EC:1.14.13.121]+ko00909//Sesquiterpenoid and triterpenoid biosynthesis+ko01110//Biosynthesis of…	GO:0016709//oxidoreductase activity, acting on paired donors, with incorporation or reduction of molecular oxygen, NAD(P)H as one donor, and incorporation of one atom of oxygen;GO:0016020//membrane;GO:0016705//oxidoreductase activity, acting on paired donors, with incorporation or reduction of molecular oxygen;GO:0020037//heme binding;GO:0005506//iron ion binding;GO:0044550//secondary metabolite …	putative cytochrome P450 superfamily protein [Zea mays] >ACL54149.1 unknown [Zea mays]	NM_001153025.1 Zea mays putative cytochrome P450 superfamily protein (LOC100280087), mRNA >BT055542.1 Zea mays full-length cDNA clone ZM_BFc0079H18 mRNA, complete cds	Premnaspirodiene oxygenase OS=Hyoscyamus muticus GN=CYP71D55 PE=1 SV=1	Cytochrome P450	[Q] KOG0156 Cytochrome P450 CYP2 subfamily	NA	NA	NA
CL8903.Contig1_All	0	0	0	0	0	10.993	4.406	-1.27172	1.119e-26	1.04674e-27	NA	NA	uncharacterized protein LOC8054386 [Sorghum bicolor] >EES03281.1 hypothetical protein SORBI_3003G221600 [Sorghum bicolor]	XM_002458116.2 PREDICTED: Sorghum bicolor uncharacterized LOC8054386 (LOC8054386), mRNA	NA	Domain of unknown function (DUF4598)	NA	NA	NA	NA
CL4740.Contig3_All	0	0	0	0	0	7.1	16.826	1.23357	1.627e-71	4.64305e-73	K19995//secretory carrier-associated membrane protein	GO:0030658//transport vesicle membrane;GO:0016021//integral component of membrane;GO:0015031//protein transport;GO:0005886//plasma membrane;GO:0005769//early endosome	PREDICTED: secretory carrier-associated membrane protein 1 [Setaria italica] >KQL26260.1 hypothetical protein SETIT_030628mg [Setaria italica]	XM_002462984.2 PREDICTED: Sorghum bicolor secretory carrier-associated membrane protein 1 (LOC8081759), mRNA	Secretory carrier-associated membrane protein 1 OS=Oryza sativa subsp. japonica GN=SCAMP1 PE=2 SV=1	SCAMP family	[U] KOG3088 Secretory carrier membrane protein	NA	NA	NA
CL2451.Contig1_All	0	0	0	0	0	43.676	17.663	-1.23414	6.70667e-74	1.82754e-75	NA	GO:0006950//response to stress	late embryogenesis abundant protein Lea5-D [Sorghum bicolor] >EES02876.1 hypothetical protein SORBI_3003G149100 [Sorghum bicolor]	XM_002457711.2 PREDICTED: Sorghum bicolor late embryogenesis abundant protein Lea5-D (LOC8060357), mRNA	Late embryogenesis abundant protein Lea5-D OS=Gossypium hirsutum GN=LEA5-D PE=2 SV=1	NA	NA	NA	NA	NA
Unigene23713_All	0	0	0	0	0	23.94	5.366	-2.06334	1.07139e-50	4.66201e-52	NA	NA	hypothetical protein SORBI_3010G210400 [Sorghum bicolor]	KJ682559.1 Zea mays isolate GRMZM2G409101_T01 drought-responsive lncRNA, complete sequence	NA	NA	NA	NA	NA	NA
CL834.Contig5_All	17.056	1.29	-3.74153	6.07797e-205	6.08399e-207	0	0	0	0	0	K09874//aquaporin NIP	GO:0015250//water channel activity;GO:0048226//Casparian strip;GO:0005887//integral component of plasma membrane;GO:0034220//ion transmembrane transport;GO:0016021//integral component of membrane;GO:0015840//urea transport;GO:0015115//silicate transmembrane transporter activity;GO:0005215//transporter activity	aquaporin NIP2-1 [Sorghum bicolor] >ABP48750.1 NOD26-like major intrinsic protein [Sorghum bicolor] >EES07262.1 hypothetical protein SORBI_3004G238100 [Sorghum bicolor] >AIP93582.1 low silicon 1 protein [Sorghum bicolor]	XM_002454241.2 PREDICTED: Sorghum bicolor aquaporin NIP2-1 (LOC8066437), mRNA	Aquaporin NIP2-1 OS=Zea mays GN=NIP2-1 PE=2 SV=2	Major intrinsic protein	[G] KOG0223 Aquaporin (major intrinsic protein family)	NA	NA	NA
CL9541.Contig1_All	16.406	4.24	-1.94158	2.22311e-56	1.22127e-57	0	0	0	0	0	NA	GO:0009055//electron transfer activity;GO:0016021//integral component of membrane;GO:0046658//anchored component of plasma membrane	basic blue protein [Sorghum bicolor] >EER95904.1 hypothetical protein SORBI_3002G044600 [Sorghum bicolor]	XM_002459338.2 PREDICTED: Sorghum bicolor basic blue protein (LOC8081167), mRNA	Blue copper protein OS=Pisum sativum PE=2 SV=1	Plastocyanin-like domain	[S] LSE0042 A Uncharacterized plastocyanin-like protein, probably non-copper-binding	NA	NA	NA
Unigene11203_All	43.576	21.693	-1.00726	9.44162e-119	1.96e-120	0	0	0	0	0	K13412//calcium-dependent protein kinase [EC:2.7.11.1]+ko04626//Plant-pathogen interaction;K17987//next to BRCA1 gene 1 protein;K11323//histone arginine demethylase JMJD6 [EC:1.14.11.-]	GO:0016042//lipid catabolic process;GO:0016787//hydrolase activity	patatin-like protein 2 [Sorghum bicolor] >KXG25325.1 hypothetical protein SORBI_3007G158500 [Sorghum bicolor]	XM_021464383.1 PREDICTED: Sorghum bicolor patatin-like protein 2 (LOC8083558), mRNA	Patatin-like protein 2 OS=Arabidopsis thaliana GN=PLP2 PE=1 SV=1	Patatin-like phospholipase	[I] KOG0513 Ca2+-independent phospholipase A2	NA	NA	NA
CL12292.Contig24_All	0	0	0	0	0	14.546	5.07	-1.46483	8.5245e-119	1.27232e-120	K17469//sulfate transporter 2, low-affinity	GO:0005887//integral component of plasma membrane;GO:0015116//sulfate transmembrane transporter activity;GO:0016021//integral component of membrane;GO:0008271//secondary active sulfate transmembrane transporter activity	low affinity sulfate transporter 3 [Sorghum bicolor] >KXG39961.1 hypothetical protein SORBI_3001G470900 [Sorghum bicolor] >KXG39962.1 hypothetical protein SORBI_3001G470900 [Sorghum bicolor] >OQU93071.1 hypothetical protein SORBI_3001G470900 [Sorghum bicolor]	XM_002465659.2 PREDICTED: Sorghum bicolor low affinity sulfate transporter 3 (LOC8081891), mRNA	Sulfate transporter 2.1 OS=Arabidopsis thaliana GN=SULTR2;1 PE=2 SV=1	Sulfate permease family	[P] KOG0236 Sulfate/bicarbonate/oxalate exchanger SAT-1 and related transporters (SLC26 family)	NA	NA	NA
CL10189.Contig1_All	6.03	12.22	1.0297	6.85243e-25	9.4392e-26	0	0	0	0	0	K01365//cathepsin L [EC:3.4.22.15]+ko04145//Phagosome;K16292//KDEL-tailed cysteine endopeptidase [EC:3.4.22.-]	GO:0008234//cysteine-type peptidase activity	ervatamin-B-like [Cajanus cajan]	NA	Thiol protease SEN102 OS=Hemerocallis sp. GN=SEN102 PE=2 SV=1	Papain family cysteine protease	[O] KOG1543 Cysteine proteinase Cathepsin L	NA	NA	NA
CL2840.Contig1_All	0	0	0	0	0	32.186	15.04	-1.07579	1.67649e-110	2.74356e-112	K04733//interleukin-1 receptor-associated kinase 4 [EC:2.7.11.1]	NA	hypothetical protein SORBI_3004G227700 [Sorghum bicolor]	XM_008683041.2 PREDICTED: Zea mays putative protein kinase superfamily protein (LOC100216635), transcript variant X3, mRNA	Cold-responsive protein kinase 1 OS=Arabidopsis thaliana GN=CRPK1 PE=1 SV=1	Protein kinase domain	[T] KOG1187 Serine/threonine protein kinase	NA	NA	NA
Unigene31228_All	40.77	18.736	-1.10949	7.36411e-61	3.74015e-62	0	0	0	0	0	NA	NA	hypothetical protein SORBI_3001G029600, partial [Sorghum bicolor]	XM_002466125.2 PREDICTED: Sorghum bicolor uncharacterized LOC8079702 (LOC8079702), mRNA	NA	Thylakoid soluble phosphoprotein TSP9	NA	NA	NA	NA
Unigene4278_All	5.18	11.386	1.13925	1.00204e-67	4.49369e-69	0	0	0	0	0	K20624//12-hydroxyjasmonoyl-L-isoleucine oxidase / fatty acid hydroxylase [EC:1.14.-.-]	GO:0016705//oxidoreductase activity, acting on paired donors, with incorporation or reduction of molecular oxygen;GO:0020037//heme binding;GO:0005506//iron ion binding	cytochrome P450 94C1 [Sorghum bicolor] >EES03915.2 hypothetical protein SORBI_3003G362700 [Sorghum bicolor]	XM_002458752.2 PREDICTED: Sorghum bicolor cytochrome P450 94C1 (LOC8058941), mRNA	Cytochrome P450 94C1 OS=Arabidopsis thaliana GN=CYP94C1 PE=2 SV=1	Cytochrome P450	[QI] KOG0157 Cytochrome P450 CYP4/CYP19/CYP26 subfamilies	NA	NA	NA
CL6871.Contig3_All	401.233	182.043	-1.11765	0	0	0	0	0	0	0	NA	NA	uncharacterized protein LOC8056151 [Sorghum bicolor] >EES04081.1 hypothetical protein SORBI_3003G397500 [Sorghum bicolor]	XM_002458916.2 PREDICTED: Sorghum bicolor uncharacterized LOC8056151 (LOC8056151), mRNA	NA	NA	NA	NA	NA	NA
CL6322.Contig2_All	0	0	0	0	0	5.086	11.013	1.12425	7.9592e-29	6.85832e-30	K11323//histone arginine demethylase JMJD6 [EC:1.14.11.-];K14306//nuclear pore complex protein Nup62+ko03013//RNA transport	GO:0051716//cellular response to stimulus;GO:0046658//anchored component of plasma membrane	Plasma membrane-associated cation-binding protein 1 [Dichanthelium oligosanthes]	KT891986.1 Saccharum hybrid cultivar ROC22 cation-binding protein (pcap1) mRNA, complete cds	Flagellar radial spoke protein 2 OS=Chlamydomonas reinhardtii GN=RSP2 PE=1 SV=1	DREPP plasma membrane polypeptide	[T] KOG2085 Serine/threonine protein phosphatase 2A, regulatory subunit	NA	NA	NA
CL1843.Contig2_All	8	16.65	1.06949	9.77083e-37	8.93197e-38	0	0	0	0	0	K03844//alpha-1,2-mannosyltransferase [EC:2.4.1.131]+ko00510//N-Glycan biosynthesis+ko01100//Metabolic pathways	GO:0009744//response to sucrose;GO:0009535//chloroplast thylakoid membrane;GO:0009409//response to cold;GO:0009416//response to light stimulus;GO:0009735//response to cytokinin;GO:0009941//chloroplast envelope;GO:0010319//stromule;GO:0009570//chloroplast stroma	ACT domain-containing protein DS12, chloroplastic [Sorghum bicolor] >EER94261.1 hypothetical protein SORBI_3001G252000 [Sorghum bicolor]	XM_002467218.2 PREDICTED: Sorghum bicolor ACT domain-containing protein DS12, chloroplastic (LOC8062266), mRNA	ACT domain-containing protein DS12, chloroplastic OS=Oryza sativa subsp. indica GN=OsI_027381 PE=1 SV=2	ACT domain	[R] LSE0441 A ACT domain	NA	NA	NA
Unigene25855_All	0	0	0	0	0	13.966	6.086	-1.18998	7.59824e-38	4.66484e-39	K09874//aquaporin NIP	GO:0015250//water channel activity;GO:0005887//integral component of plasma membrane;GO:0034220//ion transmembrane transport;GO:0016021//integral component of membrane;GO:0005215//transporter activity	aquaporin NIP1-3 [Sorghum bicolor] >EES19204.1 hypothetical protein SORBI_3009G075900 [Sorghum bicolor] >OQU77604.1 hypothetical protein SORBI_3009G075900 [Sorghum bicolor]	XM_002440729.2 PREDICTED: Sorghum bicolor aquaporin NIP1-3 (LOC8055735), mRNA	Aquaporin NIP1-3 OS=Oryza sativa subsp. japonica GN=NIP1-3 PE=3 SV=2	Major intrinsic protein	[G] KOG0223 Aquaporin (major intrinsic protein family)	NA	NA	NA
Unigene34015_All	8.523	25.506	1.58953	1.04939e-131	1.87704e-133	0	0	0	0	0	K15083//DNA repair protein RAD16;K15173//transcription termination factor 2 [EC:3.6.4.-]	NA	helicase-like transcription factor CHR28 isoform X5 [Sorghum bicolor]	XM_021457636.1 PREDICTED: Sorghum bicolor helicase-like transcription factor CHR28 (LOC8054708), transcript variant X1, mRNA	Helicase-like transcription factor CHR28 OS=Arabidopsis thaliana GN=CHR28 PE=1 SV=1	Helicase conserved C-terminal domain	[KL] KOG1001 Helicase-like transcription factor HLTF/DNA helicase RAD5, DEAD-box superfamily	NA	NA	NA
CL670.Contig2_All	13.446	5.92	-1.17421	1.28075e-39	1.07151e-40	0	0	0	0	0	K04515//calcium/calmodulin-dependent protein kinase (CaM kinase) II [EC:2.7.11.17];K08794//calcium/calmodulin-dependent protein kinase I [EC:2.7.11.17]	GO:0005634//nucleus;GO:0005524//ATP binding;GO:0035556//intracellular signal transduction;GO:0005737//cytoplasm;GO:0046777//protein autophosphorylation;GO:0018105//peptidyl-serine phosphorylation;GO:0004674//protein serine/threonine kinase activity;GO:0004683//calmodulin-dependent protein kinase activity;GO:0009931//calcium-dependent protein serine/threonine kinase activity;GO:0005516//calmodulin…	phosphoenolpyruvate carboxylase kinase 2 [Sorghum bicolor] >EES07722.1 hypothetical protein SORBI_3004G338000 [Sorghum bicolor]	XM_002454701.2 PREDICTED: Sorghum bicolor phosphoenolpyruvate carboxylase kinase 2 (LOC8084678), mRNA	Phosphoenolpyruvate carboxylase kinase 2 OS=Arabidopsis thaliana GN=PPCK2 PE=1 SV=2	Protein kinase domain	[T] KOG0032 Ca2+/calmodulin-dependent protein kinase, EF-Hand protein superfamily	NA	NA	NA
CL1174.Contig8_All	5.636	12.463	1.14665	1.02828e-28	1.23048e-29	0	0	0	0	0	K13424//WRKY transcription factor 33+ko04626//Plant-pathogen interaction+ko04016//MAPK signaling pathway - plant	GO:0005634//nucleus;GO:0043565//sequence-specific DNA binding;GO:0006351//transcription, DNA-templated;GO:0003700//DNA binding transcription factor activity	probable WRKY transcription factor 48 [Sorghum bicolor] >EES03393.1 hypothetical protein SORBI_3003G248400 [Sorghum bicolor]	XM_002458228.2 PREDICTED: Sorghum bicolor probable WRKY transcription factor 48 (LOC8061826), mRNA	Probable WRKY transcription factor 28 OS=Arabidopsis thaliana GN=WRKY28 PE=2 SV=1	Regulator of RNA terminal phosphate cyclase	[KT] LSE0036 A WRKY superfamily transcription factors	NA	NA	NA
Unigene44388_All	0	0	0	0	0	7.493	14.596	1.00299	2.78313e-30	2.27237e-31	K17987//next to BRCA1 gene 1 protein;K22020//mucin-19	GO:0016021//integral component of membrane	NDR1/HIN1-like protein 12 [Dichanthelium oligosanthes]	XM_002442799.2 PREDICTED: Sorghum bicolor NDR1/HIN1-like protein 1 (LOC8073464), mRNA	NDR1/HIN1-like protein 1 OS=Arabidopsis thaliana GN=NHL1 PE=2 SV=1	Late embryogenesis abundant protein	[V] LSE0414 A Harpin-induced protein involved in plant hypersensitive response and related proteins	NA	NA	NA
CL2382.Contig25_All	7.566	22.463	1.56253	1.84423e-165	2.44918e-167	0	0	0	0	0	K13412//calcium-dependent protein kinase [EC:2.7.11.1]+ko04626//Plant-pathogen interaction;K10956//protein transport protein SEC61 subunit alpha+ko04145//Phagosome+ko04141//Protein processing in endoplasmic reticulum+ko03060//Protein export	GO:0005887//integral component of plasma membrane;GO:0015179//L-amino acid transmembrane transporter activity;GO:0016021//integral component of membrane;GO:0015297//antiporter activity;GO:0015171//amino acid transmembrane transporter activity	hypothetical protein PAHAL_G00231 [Panicum hallii]	XM_002446461.2 PREDICTED: Sorghum bicolor amino-acid permease BAT1 homolog (LOC8075826), mRNA	Proline-rich receptor-like protein kinase PERK1 OS=Arabidopsis thaliana GN=PERK1 PE=2 SV=1	Amino acid permease	[E] KOG1289 Amino acid transporters	NA	NA	NA
CL480.Contig1_All	5.896	15.103	1.36885	1.12574e-36	1.03082e-37	0	0	0	0	0	K07025//putative hydrolase of the HAD superfamily	NA	suppressor of disruption of TFIIS-like isoform X1 [Sorghum bicolor]	XM_021450071.1 PREDICTED: Sorghum bicolor suppressor of disruption of TFIIS-like (LOC110431237), transcript variant X2, mRNA	NA	Haloacid dehalogenase-like hydrolase	[R] KOG3109 Haloacid dehalogenase-like hydrolase	NA	NA	NA
Unigene41602_All	13.63	6.7	-1.01824	1.75872e-23	2.59368e-24	0	0	0	0	0	K21952//CASK-interacting protein	NA	proline-rich receptor-like protein kinase PERK2 [Aegilops tauschii subsp. tauschii]	KF184890.1 Saccharum hybrid cultivar R570 clone BAC 168J15 complete sequence	Leucine-rich repeat extensin-like protein 3 OS=Arabidopsis thaliana GN=LRX3 PE=1 SV=1	NA	[K] KOG1474 Transcription initiation factor TFIID, subunit BDF1 and related bromodomain proteins	NA	NA	NA
Unigene18621_All	0	0	0	0	0	16.393	7.656	-1.04596	1.07267e-30	8.59289e-32	NA	GO:0016021//integral component of membrane	uncharacterized protein LOC8067809 [Sorghum bicolor] >XP_021321113.1 uncharacterized protein LOC110437139 [Sorghum bicolor] >EES13327.1 hypothetical protein SORBI_3007G034000 [Sorghum bicolor] >OQU79875.1 hypothetical protein SORBI_3007G039842 [Sorghum bicolor]	XM_002443787.2 PREDICTED: Sorghum bicolor uncharacterized LOC8067809 (LOC8067809), mRNA	NA	Protein of unknown function (DUF1218)	[S] LSE0469 A Uncharacterized protein	NA	NA	NA
CL5692.Contig24_All	0	0	0	0	0	10.723	2.866	-1.92856	4.41497e-140	5.16235e-142	K16296//serine carboxypeptidase-like clade I [EC:3.4.16.-]	NA	serine carboxypeptidase-like 2 [Sorghum bicolor] >KXG23951.1 hypothetical protein SORBI_3008G163200 [Sorghum bicolor]	XM_021446003.1 PREDICTED: Sorghum bicolor serine carboxypeptidase-like 2 (LOC8070132), mRNA	Serine carboxypeptidase-like 1 OS=Arabidopsis thaliana GN=SCPL1 PE=2 SV=1	Serine carboxypeptidase	[OE] KOG1282 Serine carboxypeptidases (lysosomal cathepsin A)	NA	NA	NA
CL7763.Contig2_All	0	0	0	0	0	15.5	2.273	-2.71975	4.08911e-131	5.27701e-133	K07213//copper chaperone	GO:0046872//metal ion binding;GO:0046914//transition metal ion binding;GO:0030001//metal ion transport;GO:0005737//cytoplasm;GO:0046916//cellular transition metal ion homeostasis	copper transport protein ATX1 isoform X2 [Sorghum bicolor] >EES06905.1 hypothetical protein SORBI_3004G164200 [Sorghum bicolor]	XM_021459175.1 PREDICTED: Sorghum bicolor copper transport protein ATX1 (LOC8059624), transcript variant X1, mRNA	Copper transport protein CCH OS=Arabidopsis thaliana GN=CCH PE=1 SV=1	Heavy-metal-associated domain	[P] KOG1603 Copper chaperone	NA	NA	NA
CL4265.Contig1_All	33.286	15.336	-1.11374	4.67486e-245	3.57609e-247	0	0	0	0	0	K05747//Wiskott-Aldrich syndrome protein+ko04144//Endocytosis	NA	protein CHUP1, chloroplastic isoform X1 [Sorghum bicolor] >KXG22587.1 hypothetical protein SORBI_3009G242100 [Sorghum bicolor] >OQU78481.1 hypothetical protein SORBI_3009G242100 [Sorghum bicolor]	XM_002441517.2 PREDICTED: Sorghum bicolor protein CHUP1, chloroplastic (LOC8083793), transcript variant X2, mRNA	Protein CHUP1, chloroplastic OS=Arabidopsis thaliana GN=CHUP1 PE=1 SV=1	Poxvirus poly(A) polymerase C-terminal domain	[ZR] LSE0118 A Protein possibly involved in cytoskeleton rearrangements, contains FH domain	NA	NA	NA
CL10285.Contig30_All	23.873	48.39	1.04164	5.52806e-34	5.50995e-35	0	0	0	0	0	NA	GO:0003677//DNA binding;GO:0005634//nucleus;GO:0006351//transcription, DNA-templated;GO:0003700//DNA binding transcription factor activity	ethylene-responsive transcription factor ABR1 [Sorghum bicolor]	NM_001153849.1 Zea mays DNA binding protein (LOC100280929), mRNA >EU954664.1 Zea mays clone 1475648 DNA binding protein mRNA, complete cds	NA	NA	NA	NA	NA	NA
Unigene18708_All	0	0	0	0	0	3.226	11.3	1.80213	6.06741e-72	1.71617e-73	K13172//serine/arginine repetitive matrix protein 2;K13171//serine/arginine repetitive matrix protein 1+ko03015//mRNA surveillance pathway+ko03013//RNA transport	NA	uncharacterized protein LOC8081206 [Sorghum bicolor] >EER93244.1 hypothetical protein SORBI_3001G046400 [Sorghum bicolor]	XM_002466201.2 PREDICTED: Sorghum bicolor uncharacterized LOC8081206 (LOC8081206), mRNA	Serine/arginine-rich splicing factor SC35 OS=Arabidopsis thaliana GN=SC35 PE=1 SV=1	Protein of unknown function (DUF642)	[S] LSE0396 A Uncharacterized protein	NA	NA	NA
CL11688.Contig2_All	5.766	13.723	1.25153	2.37364e-76	9.12595e-78	0	0	0	0	0	K22020//mucin-19	NA	ACT domain-containing protein ACR9 [Sorghum bicolor]	XM_002439108.2 PREDICTED: Sorghum bicolor ACT domain-containing protein ACR9 (LOC8067338), mRNA	ACT domain-containing protein ACR9 OS=Arabidopsis thaliana GN=ACR9 PE=2 SV=1	ACT domain	[R] LSE0442 A ACT domain	NA	NA	NA
CL5565.Contig1_All	30.84	2.663	-3.51118	0	0	0	0	0	0	0	K14494//DELLA protein+ko04075//Plant hormone signal transduction	GO:0005634//nucleus;GO:0006355//regulation of transcription, DNA-templated;GO:0043565//sequence-specific DNA binding;GO:0006351//transcription, DNA-templated;GO:0003700//DNA binding transcription factor activity	scarecrow-like protein 21 [Sorghum bicolor] >XP_021306782.1 scarecrow-like protein 21 [Sorghum bicolor] >EER95348.1 hypothetical protein SORBI_3001G472600 [Sorghum bicolor]	XM_021451107.1 PREDICTED: Sorghum bicolor scarecrow-like protein 21 (LOC8054264), transcript variant X2, mRNA	Chitin-inducible gibberellin-responsive protein 2 OS=Oryza sativa subsp. japonica GN=CIGR2 PE=2 SV=1	GRAS domain family	[TK] LSE0487 A Gibberellin response modulator/Predicted transcription factor	http://plntfdb.bio.uni-potsdam.de/v3.0/fam_mem.php?family_id=GRAS	NA	NA
CL7449.Contig2_All	5.106	11.153	1.13143	1.09518e-52	6.51219e-54	0	0	0	0	0	K01528//dynamin GTPase [EC:3.6.5.5]+ko04144//Endocytosis	GO:0009506//plasmodesma;GO:0009504//cell plate;GO:0005938//cell cortex;GO:0010152//pollen maturation;GO:0008017//microtubule binding;GO:0005737//cytoplasm;GO:0003924//GTPase activity;GO:0005525//GTP binding;GO:0005886//plasma membrane;GO:0000266//mitochondrial fission	PREDICTED: dynamin-related protein 1C [Oryza sativa Japonica Group] >AAL58207.1 putative GTP-binding protein [Oryza sativa Japonica Group] >ABF98531.1 Dynamin-related protein 1C, putative, expressed [Oryza sativa Japonica Group] >BAH01687.1 unnamed protein product [Oryza sativa Japonica Group] >EEC76063.1 hypothetical protein OsI_13267 [Oryza sativa Indica Group] >EEE59808.1 hypothetical protein …	XM_021454015.1 PREDICTED: Sorghum bicolor dynamin-related protein 1C (LOC110432893), mRNA	Dynamin-related protein 1C OS=Arabidopsis thaliana GN=DRP1C PE=1 SV=2	Dynamin central region	[UR] KOG0446 Vacuolar sorting protein VPS1, dynamin, and related proteins	NA	NA	NA
CL3766.Contig1_All	0	0	0	0	0	41.51	13.073	-1.60518	0	0	K09571//FK506-binding protein 4/5 [EC:5.2.1.8]	GO:0003755//peptidyl-prolyl cis-trans isomerase activity;GO:0005528//FK506 binding;GO:0005737//cytoplasm;GO:0061077//chaperone-mediated protein folding	peptidylprolyl isomerase [Saccharum hybrid cultivar R570]	XM_002436928.2 PREDICTED: Sorghum bicolor 70 kDa peptidyl-prolyl isomerase (LOC8072909), mRNA	70 kDa peptidyl-prolyl isomerase OS=Triticum aestivum GN=FKBP70 PE=1 SV=1	FKBP-type peptidyl-prolyl cis-trans isomerase	[O] KOG0543 FKBP-type peptidyl-prolyl cis-trans isomerase	NA	NA	NA
CL3411.Contig39_All	5.7	11.466	1.01602	1.21687e-30	1.3558e-31	0	0	0	0	0	K17535//serine/threonine-protein kinase TNNI3K [EC:2.7.11.1]	GO:0004674//protein serine/threonine kinase activity;GO:0005524//ATP binding;GO:0005622//intracellular;GO:0035556//intracellular signal transduction;GO:0004871//signal transducer activity	Integrin-linked protein kinase family [Zea mays]	XM_021460140.1 PREDICTED: Sorghum bicolor serine/threonine-protein kinase STY17 (LOC8056509), mRNA	Serine/threonine-protein kinase CTR1 OS=Arabidopsis thaliana GN=CTR1 PE=1 SV=1	Protein tyrosine kinase	[T] KOG0192 Tyrosine kinase specific for activated (GTP-bound) p21cdc42Hs	NA	NA	NA
CL7203.Contig7_All	0	0	0	0	0	64.703	172.443	1.43113	0	0	K01568//pyruvate decarboxylase [EC:4.1.1.1]+ko00010//Glycolysis / Gluconeogenesis+ko01100//Metabolic pathways+ko01110//Biosynthesis of secondary metabolites	GO:0000287//magnesium ion binding;GO:0016831//carboxy-lyase activity;GO:0005622//intracellular;GO:0030976//thiamine pyrophosphate binding	pyruvate decarboxylase 1 [Sorghum bicolor] >EES18371.1 hypothetical protein SORBI_3009G169000 [Sorghum bicolor]	XM_002439896.2 PREDICTED: Sorghum bicolor pyruvate decarboxylase 1 (LOC8076982), mRNA	Pyruvate decarboxylase 1 OS=Zea mays GN=PDC1 PE=2 SV=1	Thiamine pyrophosphate enzyme, N-terminal TPP binding domain	[EH] KOG1184 Thiamine pyrophosphate-requiring enzyme	NA	NA	NA
Unigene4922_All	6.97	15.313	1.16868	3.16392e-07	1.49724e-07	0	0	0	0	0	NA	NA	NA	XM_021456550.1 PREDICTED: Sorghum bicolor S-adenosylmethionine synthase 1 (LOC110433826), mRNA	NA	NA	NA	NA	NA	NA
CL11839.Contig3_All	23.633	50.166	1.0955	9.37515e-99	2.5034e-100	0	0	0	0	0	K08081//tropinone reductase I [EC:1.1.1.206]+ko00960//Tropane, piperidine and pyridine alkaloid biosynthesis+ko01100//Metabolic pathways+ko01110//Biosynthesis of secondary metabolites	GO:0016491//oxidoreductase activity	hypothetical protein SORBI_3005G203300 [Sorghum bicolor]	XM_002451162.2 PREDICTED: Sorghum bicolor tropinone reductase homolog At2g29360 (LOC8082051), mRNA	Tropinone reductase OS=Cochlearia officinalis GN=TR PE=1 SV=1	Enoyl-(Acyl carrier protein) reductase	[R] KOG0725 Reductases with broad range of substrate specificities	NA	NA	NA
CL814.Contig3_All	0	0	0	0	0	16.406	5.726	-1.46925	6.56756e-126	8.97306e-128	K03283//heat shock 70kDa protein 1/2/6/8+ko03040//Spliceosome+ko04144//Endocytosis+ko04141//Protein processing in endoplasmic reticulum	GO:0005524//ATP binding	heat shock cognate 70 kDa protein [Sorghum bicolor] >EER92466.1 hypothetical protein SORBI_3001G418600 [Sorghum bicolor]	XM_002465423.2 PREDICTED: Sorghum bicolor heat shock cognate 70 kDa protein (LOC8084921), mRNA	Heat shock cognate 70 kDa protein OS=Petunia hybrida GN=HSP70 PE=2 SV=1	NAD-specific glutamate dehydrogenase	[O] KOG0101 Molecular chaperones HSP70/HSC70, HSP70 superfamily	NA	NA	NA
CL2195.Contig3_All	2.473	11.256	2.20642	1.03791e-49	6.64981e-51	0	0	0	0	0	NA	GO:0010478//chlororespiration;GO:0009579//thylakoid;GO:0009570//chloroplast stroma	uncharacterized protein LOC8064544 [Sorghum bicolor] >EER93872.1 hypothetical protein SORBI_3001G179100 [Sorghum bicolor]	XM_002466829.2 PREDICTED: Sorghum bicolor uncharacterized LOC8064544 (LOC8064544), mRNA	NA	Domain of unknown function (DUF4815)	NA	NA	NA	NA
Unigene30210_All	4.026	12.726	1.66903	4.92283e-31	5.41067e-32	0	0	0	0	0	K11252//histone H2B	GO:0003677//DNA binding;GO:0005634//nucleus;GO:0046982//protein heterodimerization activity;GO:0000786//nucleosome	histone H2B.3 [Sorghum bicolor] >EES15460.1 hypothetical protein SORBI_3007G221800 [Sorghum bicolor]	XM_002445920.2 PREDICTED: Sorghum bicolor histone H2B.3 (LOC8055359), mRNA	Histone H2B.3 OS=Zea mays PE=3 SV=3	Core histone H2A/H2B/H3/H4	[B] KOG1744 Histone H2B	NA	NA	NA
CL5015.Contig1_All	6.226	18.64	1.60526	1.8377e-29	2.12977e-30	0	0	0	0	0	K03098//apolipoprotein D and lipocalin family protein	GO:0005215//transporter activity	hypothetical protein SORBI_3007G140200 [Sorghum bicolor]	XM_002444368.2 PREDICTED: Sorghum bicolor temperature-induced lipocalin-1 (LOC8077840), transcript variant X1, mRNA	Temperature-induced lipocalin-1 OS=Arabidopsis thaliana GN=TIL PE=1 SV=1	Lipocalin-like domain	[M] KOG4824 Apolipoprotein D/Lipocalin	NA	NA	NA
CL7131.Contig5_All	0	0	0	0	0	11.113	4.38	-1.35434	5.98896e-66	1.89211e-67	K22020//mucin-19	NA	trithorax group protein osa [Sorghum bicolor] >EER91903.1 hypothetical protein SORBI_3001G292400 [Sorghum bicolor]	XM_002464860.2 PREDICTED: Sorghum bicolor trithorax group protein osa (LOC8058050), mRNA	Proline-rich receptor-like protein kinase PERK10 OS=Arabidopsis thaliana GN=PERK10 PE=1 SV=2	Protein of unknown function (DUF740)	[Z] KOG4462 WASP-interacting protein VRP1/WIP, contains WH2 domain	NA	NA	NA
CL223.Contig10_All	0.07	12.583	7.51598	6.83964e-107	1.66881e-108	0	0	0	0	0	K13172//serine/arginine repetitive matrix protein 2	NA	glycine-rich cell wall structural protein 1.8 [Sorghum bicolor] >EES04079.1 hypothetical protein SORBI_3003G397200 [Sorghum bicolor]	XM_002458914.2 PREDICTED: Sorghum bicolor glycine-rich cell wall structural protein 1.8 (LOC8078713), mRNA	Glycine-rich cell wall structural protein 1.8 OS=Phaseolus vulgaris PE=2 SV=1	NA	[A] KOG1869 Splicing coactivator SRm160/300, subunit SRm300	NA	NA	NA
CL1892.Contig11_All	5.276	10.673	1.02585	4.20278e-22	6.62473e-23	0	0	0	0	0	K13171//serine/arginine repetitive matrix protein 1+ko03015//mRNA surveillance pathway+ko03013//RNA transport;K14325//RNA-binding protein with serine-rich domain 1+ko03015//mRNA surveillance pathway+ko03013//RNA transport	NA	dormancy-associated protein homolog 3 isoform X1 [Sorghum bicolor]	XM_002460219.2 PREDICTED: Sorghum bicolor dormancy-associated protein homolog 3 (LOC8080986), transcript variant X1, mRNA	Dormancy-associated protein homolog 3 OS=Arabidopsis thaliana GN=At1g56220 PE=1 SV=1	Dormancy/auxin associated protein	[S] KOG2654 Uncharacterized conserved protein	NA	NA	NA
CL5717.Contig4_All	10.593	2.073	-2.3339	5.28069e-102	1.36202e-103	0	0	0	0	0	K05894//12-oxophytodienoic acid reductase [EC:1.3.1.42]+ko00592//alpha-Linolenic acid metabolism+ko01100//Metabolic pathways+ko01110//Biosynthesis of secondary metabolites	GO:0009620//response to fungus;GO:0016629//12-oxophytodienoate reductase activity;GO:0048443//stamen development;GO:0005622//intracellular;GO:0005777//peroxisome;GO:0055114//oxidation-reduction process;GO:0010193//response to ozone;GO:0010181//FMN binding;GO:0009695//jasmonic acid biosynthetic process;GO:0031408//oxylipin biosynthetic process;GO:0016491//oxidoreductase activity	uncharacterized protein LOC732830 [Zea mays] >AAY26527.1 12-oxo-phytodienoic acid reductase [Zea mays] >ACF88419.1 unknown [Zea mays] >ONM04295.1 12-oxo-phytodienoic acid reductase7 [Zea mays]	XM_002444431.2 PREDICTED: Sorghum bicolor 12-oxophytodienoate reductase 7 (LOC8080649), mRNA	12-oxophytodienoate reductase 7 OS=Oryza sativa subsp. japonica GN=OPR7 PE=2 SV=1	NADH:flavin oxidoreductase / NADH oxidase family	[CR] KOG0134 NADH:flavin oxidoreductase/12-oxophytodienoate reductase	NA	NA	NA
CL11093.Contig1_All	0	0	0	0	0	7.353	16.333	1.12755	3.126e-117	4.78411e-119	K20887//xyloglucan glycosyltransferase 4 [EC:2.4.1.-]	GO:0005768//endosome;GO:0016021//integral component of membrane;GO:0016740//transferase activity;GO:0042803//protein homodimerization activity;GO:0005802//trans-Golgi network;GO:0005886//plasma membrane	putative xyloglucan glycosyltransferase 2 [Dichanthelium oligosanthes]	NM_001348777.1 Zea mays putative xyloglucan glycosyltransferase 8 (LOC100194288), mRNA	Probable xyloglucan glycosyltransferase 2 OS=Oryza sativa subsp. japonica GN=CSLC2 PE=2 SV=2	Glycosyltransferase like family 2	[G] LSE0130 A Glucosyltransferase	NA	NA	NA
Unigene34696_All	1.446	13.91	3.28108	5.30636e-127	9.94418e-129	0	0	0	0	0	K16055//trehalose 6-phosphate synthase/phosphatase [EC:2.4.1.15 3.1.3.12]+ko01100//Metabolic pathways+ko00500//Starch and sucrose metabolism	GO:0005992//trehalose biosynthetic process;GO:0070413//trehalose metabolism in response to stress;GO:0016791//phosphatase activity;GO:0008242//omega peptidase activity;GO:0005737//cytoplasm	trehalose-6-phosphate synthase 2, partial [Saccharum spp. complex hybrid]	EU761245.1 Saccharum spp. complex hybrid trehalose-6-phosphate synthase 2 (TPS2) mRNA, partial cds	Probable alpha,alpha-trehalose-phosphate synthase [UDP-forming] 7 OS=Arabidopsis thaliana GN=TPS7 PE=1 SV=1	Trehalose-phosphatase	[G] KOG1050 Trehalose-6-phosphate synthase component TPS1 and related subunits	NA	NA	NA
CL2770.Contig2_All	21.633	7.853	-1.45529	2.52147e-86	8.21722e-88	0	0	0	0	0	K01535//H+-transporting ATPase [EC:3.6.3.6]+ko00190//Oxidative phosphorylation	GO:0006754//ATP biosynthetic process;GO:0046872//metal ion binding;GO:0005524//ATP binding;GO:0016021//integral component of membrane;GO:0008553//hydrogen-exporting ATPase activity, phosphorylative mechanism;GO:0005886//plasma membrane	hypothetical protein PAHAL_G02610 [Panicum hallii]	XM_002447204.2 PREDICTED: Sorghum bicolor plasma membrane ATPase (LOC8079609), mRNA	Plasma membrane ATPase OS=Oryza sativa subsp. japonica GN=Os04g0656100 PE=2 SV=1	E1-E2 ATPase	[P] KOG0205 Plasma membrane H+-transporting ATPase	NA	NA	NA
CL11476.Contig9_All	0	0	0	0	0	21.703	8.57	-1.26299	6.88279e-74	1.87901e-75	K13457//disease resistance protein RPM1+ko04626//Plant-pathogen interaction;K13459//disease resistance protein RPS2+ko04626//Plant-pathogen interaction;K18835//WRKY transcription factor 2+ko04626//Plant-pathogen interaction;K16225//probable WRKY transcription factor 52+ko04626//Plant-pathogen interaction	GO:0005634//nucleus;GO:0043565//sequence-specific DNA binding;GO:0006351//transcription, DNA-templated;GO:0003700//DNA binding transcription factor activity	WRKY transcription factor WRKY24 isoform X2 [Sorghum bicolor] >EES01669.1 hypothetical protein SORBI_3003G337900 [Sorghum bicolor]	XM_002456504.2 PREDICTED: Sorghum bicolor WRKY transcription factor WRKY24 (LOC8085397), transcript variant X2, mRNA	Probable WRKY transcription factor 67 OS=Arabidopsis thaliana GN=WRKY67 PE=2 SV=1	WRKY DNA -binding domain	[KT] LSE0036 A WRKY superfamily transcription factors	NA	NA	NA
CL11296.Contig5_All	42.03	89.606	1.10038	2.13422e-179	2.54296e-181	0	0	0	0	0	K15014//solute carrier family 29 (equilibrative nucleoside transporter), member 1/2/3	GO:0005337//nucleoside transmembrane transporter activity;GO:0016021//integral component of membrane	equilibrative nucleotide transporter 3-like [Sorghum bicolor] >XP_021310319.1 equilibrative nucleotide transporter 3-like [Sorghum bicolor] >KXG36463.1 hypothetical protein SORBI_3002G336600 [Sorghum bicolor] >KXG36464.1 hypothetical protein SORBI_3002G336600 [Sorghum bicolor] >OQU90082.1 hypothetical protein SORBI_3002G336600 [Sorghum bicolor]	XM_021454644.1 PREDICTED: Sorghum bicolor equilibrative nucleotide transporter 3-like (LOC110433050), transcript variant X2, mRNA	Equilibrative nucleotide transporter 3 OS=Arabidopsis thaliana GN=ENT3 PE=1 SV=1	Nucleoside transporter	[F] KOG1479 Nucleoside transporter	NA	NA	NA
CL12118.Contig47_All	0	0	0	0	0	12.56	5.913	-1.04464	5.26938e-78	1.3241e-79	K21434//ankyrin repeat domain-containing protein 2;K17535//serine/threonine-protein kinase TNNI3K [EC:2.7.11.1]	GO:0005524//ATP binding;GO:0004672//protein kinase activity;GO:0007229//integrin-mediated signaling pathway	hypothetical protein PAHAL_E00639 [Panicum hallii]	XM_021455548.1 PREDICTED: Sorghum bicolor serine/threonine-protein kinase STY8 (LOC8057429), mRNA	Probable serine/threonine-protein kinase SIS8 OS=Arabidopsis thaliana GN=SIS8 PE=1 SV=1	Ankyrin repeats (3 copies)	[T] KOG0192 Tyrosine kinase specific for activated (GTP-bound) p21cdc42Hs	NA	NA	NA
CL9324.Contig1_All	0	0	0	0	0	4.223	11.73	1.55137	3.3955e-28	2.99359e-29	NA	GO:0008083//growth factor activity;GO:0008283//cell proliferation;GO:0005576//extracellular region	phytosulfokines 4 [Sorghum bicolor]	XM_002449653.2 PREDICTED: Sorghum bicolor phytosulfokines 4 (LOC8058622), mRNA	Phytosulfokines 4 OS=Oryza sativa subsp. japonica GN=PSK4 PE=1 SV=1	Phytosulfokine precursor protein (PSK)	NA	NA	NA	NA
CL3199.Contig2_All	7.386	23.343	1.68208	3.27672e-40	2.68174e-41	0	0	0	0	0	NA	GO:0016021//integral component of membrane	hypothetical protein [Zea mays] >ACG26805.1 hypothetical protein [Zea mays] >ACG26851.1 hypothetical protein [Zea mays] >ACG27700.1 hypothetical protein [Zea mays] >ACG33455.1 hypothetical protein [Zea mays] >ONL96859.1 Hydrophobic protein RCI2B [Zea mays]	XM_002465381.2 PREDICTED: Sorghum bicolor low temperature-induced protein lt101.2 (LOC8084551), mRNA	Low temperature-induced protein lt101.2 OS=Hordeum vulgare GN=LT101.2 PE=2 SV=1	NA	[R] KOG1773 Stress responsive protein	NA	NA	NA
CL11173.Contig1_All	6.756	15.866	1.23957	4.29352e-40	3.52368e-41	0	0	0	0	0	NA	NA	uncharacterized protein LOC8083463 [Sorghum bicolor] >EER90053.1 hypothetical protein SORBI_3010G194300 [Sorghum bicolor]	XM_002438641.2 PREDICTED: Sorghum bicolor uncharacterized LOC8083463 (LOC8083463), mRNA	VQ motif-containing protein 18 OS=Arabidopsis thaliana GN=VQ18 PE=3 SV=1	VQ motif	NA	NA	NA	NA
Unigene1236_All	0	0	0	0	0	4.34	19.063	2.12863	6.56187e-110	1.08379e-111	K00799//glutathione S-transferase [EC:2.5.1.18]+ko00480//Glutathione metabolism	GO:0004364//glutathione transferase activity;GO:0006749//glutathione metabolic process;GO:0005737//cytoplasm	glutathione S-transferase12 [Zea mays] >AAG34820.1 glutathione S-transferase GST 12 [Zea mays] >ACG41621.1 glutathione S-transferase [Zea mays] >ONL93400.1 glutathione S-transferase12 [Zea mays]	XM_002465867.2 PREDICTED: Sorghum bicolor glutathione S-transferase F8, chloroplastic (LOC8057409), mRNA	Glutathione S-transferase F10 OS=Arabidopsis thaliana GN=GSTF10 PE=1 SV=3	Glutathione S-transferase, C-terminal domain	[O] KOG0867 Glutathione S-transferase	NA	NA	NA
CL2109.Contig6_All	0	0	0	0	0	15.946	7.663	-1.09367	3.59056e-110	5.92126e-112	K15449//tRNA wybutosine-synthesizing protein 1 [EC:4.1.3.44];K16302//metal transporter CNNM	GO:0008757//S-adenosylmethionine-dependent methyltransferase activity;GO:0008168//methyltransferase activity;GO:0016021//integral component of membrane;GO:0032259//methylation;GO:0005737//cytoplasm	probable methyltransferase PMT21 isoform X1 [Sorghum bicolor] >XP_021306829.1 probable methyltransferase PMT21 isoform X1 [Sorghum bicolor] >XP_021306830.1 probable methyltransferase PMT21 isoform X1 [Sorghum bicolor] >XP_021306831.1 probable methyltransferase PMT21 isoform X1 [Sorghum bicolor] >EER94413.1 hypothetical protein SORBI_3001G281300 [Sorghum bicolor] >KXG38801.1 hypothetical protein S…	XM_021451154.1 PREDICTED: Sorghum bicolor probable methyltransferase PMT21 (LOC8086276), transcript variant X2, mRNA	Probable methyltransferase PMT21 OS=Arabidopsis thaliana GN=ERD3 PE=2 SV=1	Putative S-adenosyl-L-methionine-dependent methyltransferase	[R] LSE0424 A Predicted methyltransferase	NA	NA	NA
CL765.Contig2_All	24.573	55.28	1.17495	6.87466e-292	4.08587e-294	0	0	0	0	0	K03063//26S proteasome regulatory subunit T3+ko03050//Proteasome;K22020//mucin-19	NA	root phototropism protein 2 isoform X1 [Sorghum bicolor] >KXG22914.1 hypothetical protein SORBI_3008G026800 [Sorghum bicolor]	XM_002441745.2 PREDICTED: Sorghum bicolor root phototropism protein 2 (LOC8067165), transcript variant X1, mRNA	Root phototropism protein 2 OS=Arabidopsis thaliana GN=RPT2 PE=1 SV=2	NPH3 family	[T] LSE1207 A Photoreceptor NPH1 (nonphototropic hypocotyl 1)-interacting protein	NA	NA	NA
Unigene3138_All	0	0	0	0	0	24.72	60.24	1.28527	2.39365e-170	2.01905e-172	K07937//ADP-ribosylation factor 1+ko04144//Endocytosis	GO:0007264//small GTPase mediated signal transduction;GO:0005622//intracellular;GO:0005525//GTP binding	hypothetical protein SORBI_3003G122200 [Sorghum bicolor]	XM_002457568.2 PREDICTED: Sorghum bicolor ADP-ribosylation factor 2 (LOC8085833), transcript variant X1, mRNA	ADP-ribosylation factor 2 OS=Oryza sativa subsp. japonica GN=ARF PE=2 SV=2	ADP-ribosylation factor family	[U] KOG0070 GTP-binding ADP-ribosylation factor Arf1	NA	NA	NA
CL814.Contig33_All	0	0	0	0	0	40.413	16.253	-1.27009	6.16268e-242	2.95707e-244	K03283//heat shock 70kDa protein 1/2/6/8+ko03040//Spliceosome+ko04144//Endocytosis+ko04141//Protein processing in endoplasmic reticulum	GO:0005524//ATP binding	hypothetical protein PAHAL_C02717 [Panicum hallii]	XM_002465423.2 PREDICTED: Sorghum bicolor heat shock cognate 70 kDa protein (LOC8084921), mRNA	Heat shock cognate 70 kDa protein OS=Petunia hybrida GN=HSP70 PE=2 SV=1	Hsp70 protein	[O] KOG0101 Molecular chaperones HSP70/HSC70, HSP70 superfamily	NA	NA	NA
CL1439.Contig9_All	33.38	12.71	-1.39119	1.09755e-256	7.77158e-259	0	0	0	0	0	K18998//RNA polymerase II C-terminal domain phosphatase-like 1/2 [EC:3.1.3.16]	GO:0003723//RNA binding;GO:0005634//nucleus;GO:0004647//phosphoserine phosphatase activity;GO:0006970//response to osmotic stress;GO:0048589//developmental growth;GO:0009734//auxin-activated signaling pathway;GO:0005737//cytoplasm;GO:0045893//positive regulation of transcription, DNA-templated	RNA polymerase II C-terminal domain phosphatase-like 2 [Sorghum bicolor] >KXG33725.1 hypothetical protein SORBI_3003G361800 [Sorghum bicolor]	XM_021455608.1 PREDICTED: Sorghum bicolor RNA polymerase II C-terminal domain phosphatase-like 2 (LOC8060121), mRNA	RNA polymerase II C-terminal domain phosphatase-like 2 OS=Arabidopsis thaliana GN=CPL2 PE=1 SV=3	NLI interacting factor-like phosphatase	[K] KOG0323 TFIIF-interacting CTD phosphatases, including NLI-interacting factor	NA	NA	NA
Unigene27707_All	251.946	61.256	-2.03904	0	0	0	0	0	0	0	K00029//malate dehydrogenase (oxaloacetate-decarboxylating)(NADP+) [EC:1.1.1.40]+ko01100//Metabolic pathways+ko00710//Carbon fixation in photosynthetic organisms+ko00620//Pyruvate metabolism+ko01200//Carbon metabolism	GO:0004473//malate dehydrogenase (decarboxylating) (NADP+) activity;GO:0004471//malate dehydrogenase (decarboxylating) (NAD+) activity;GO:0046872//metal ion binding;GO:0006090//pyruvate metabolic process;GO:0051287//NAD binding;GO:0006108//malate metabolic process;GO:0009507//chloroplast	NADP-dependent malic enzyme, chloroplastic [Sorghum bicolor] >AAP32204.1 NADP-dependent malic enzyme [Sorghum bicolor] >EES00150.1 hypothetical protein SORBI_3003G036200 [Sorghum bicolor]	XM_002454985.2 PREDICTED: Sorghum bicolor NADP-dependent malic enzyme, chloroplastic (LOC8078737), mRNA	NADP-dependent malic enzyme, chloroplastic OS=Zea mays GN=MOD1 PE=1 SV=1	Malic enzyme, N-terminal domain	[C] KOG1257 NADP+-dependent malic enzyme	NA	NA	NA
CL765.Contig1_All	11.723	26.253	1.16639	4.548e-105	1.13295e-106	0	0	0	0	0	K03063//26S proteasome regulatory subunit T3+ko03050//Proteasome;K13172//serine/arginine repetitive matrix protein 2	NA	RPT2-like protein [Sorghum bicolor]	XM_021446584.1 PREDICTED: Sorghum bicolor root phototropism protein 2 (LOC8067165), transcript variant X2, mRNA	Root phototropism protein 2 OS=Arabidopsis thaliana GN=RPT2 PE=1 SV=2	NPH3 family	[T] LSE1207 A Photoreceptor NPH1 (nonphototropic hypocotyl 1)-interacting protein	NA	NA	NA
CL947.Contig30_All	6.28	13.673	1.12686	1.71133e-61	8.55537e-63	0	0	0	0	0	K20478//golgin subfamily B member 1	NA	protein WEAK CHLOROPLAST MOVEMENT UNDER BLUE LIGHT 1-like isoform X1 [Sorghum bicolor] >KXG36701.1 hypothetical protein SORBI_3002G376600 [Sorghum bicolor]	XM_021453161.1 PREDICTED: Sorghum bicolor protein WEAK CHLOROPLAST MOVEMENT UNDER BLUE LIGHT 1-like (LOC110432529), transcript variant X2, mRNA	Protein WEAK CHLOROPLAST MOVEMENT UNDER BLUE LIGHT 1 OS=Arabidopsis thaliana GN=WEB1 PE=1 SV=1	Weak chloroplast movement under blue light	[NR] LSE0131 A myosin heavy chain-like protein	NA	NA	NA
CL12118.Contig17_All	0	0	0	0	0	13.093	6.136	-1.04041	4.87724e-64	1.60493e-65	K21434//ankyrin repeat domain-containing protein 2;K17535//serine/threonine-protein kinase TNNI3K [EC:2.7.11.1]	GO:0005524//ATP binding;GO:0004672//protein kinase activity;GO:0007229//integrin-mediated signaling pathway	serine/threonine-protein kinase STY8 [Sorghum bicolor] >KXG33869.2 hypothetical protein SORBI_3003G385000 [Sorghum bicolor]	XM_021455548.1 PREDICTED: Sorghum bicolor serine/threonine-protein kinase STY8 (LOC8057429), mRNA	Potassium channel KOR2 OS=Oryza sativa subsp. japonica GN=Os04g0445000 PE=2 SV=2	Ankyrin repeats (3 copies)	[T] KOG0192 Tyrosine kinase specific for activated (GTP-bound) p21cdc42Hs	NA	NA	NA
CL5095.Contig9_All	0	0	0	0	0	24.5	10.173	-1.25691	0	0	K18626//trichohyalin	NA	hypothetical protein SHCRBa_078_K12_F_230 [Saccharum hybrid cultivar R570]	KF184921.1 Saccharum hybrid cultivar R570 clone BAC 078K12 complete sequence	Auxilin-related protein 1 OS=Arabidopsis thaliana GN=AUXI1 PE=1 SV=2	DnaJ domain	[R] KOG0431 Auxilin-like protein and related proteins containing DnaJ domain	NA	NA	NA
Unigene25853_All	16.086	35.43	1.15501	7.81219e-48	5.20736e-49	0	0	0	0	0	NA	NA	uncharacterized protein LOC8062454 [Sorghum bicolor] >OQU88008.1 hypothetical protein SORBI_3003G382800 [Sorghum bicolor]	XM_002458847.2 PREDICTED: Sorghum bicolor uncharacterized LOC8062454 (LOC8062454), mRNA	NA	NA	NA	NA	NA	NA
Unigene5551_All	0	0	0	0	0	50.866	151.903	1.61862	0	0	K15382//solute carrier family 50 (sugar transporter)	GO:0008643//carbohydrate transport;GO:0005887//integral component of plasma membrane;GO:0016021//integral component of membrane;GO:0051119//sugar transmembrane transporter activity	bidirectional sugar transporter SWEET1a [Sorghum bicolor] >P0DKJ3.1 RecName: Full=Bidirectional sugar transporter SWEET1a; Short=SbSWEET1a >KXG33819.1 hypothetical protein SORBI_3003G377700 [Sorghum bicolor]	XM_021457228.1 PREDICTED: Sorghum bicolor bidirectional sugar transporter SWEET1a (LOC110433964), mRNA	Bidirectional sugar transporter SWEET1a OS=Sorghum bicolor GN=SWEET1A PE=3 SV=1	Sugar efflux transporter for intercellular exchange	[R] KOG1623 Multitransmembrane protein	NA	NA	NA
Unigene12643_All	7.293	16.713	1.2065	3.43691e-28	4.18213e-29	0	0	0	0	0	K08770//ubiquitin C	NA	Os02g0161900, partial [Oryza sativa Japonica Group]	XM_010272489.2 PREDICTED: Nelumbo nucifera polyubiquitin-like (LOC104607002), mRNA	Polyubiquitin (Fragment) OS=Hordeum vulgare PE=2 SV=1	Ubiquitin family	[OR] KOG0001 Ubiquitin and ubiquitin-like proteins	NA	NA	NA
CL1883.Contig5_All	0	0	0	0	0	5.463	16.39	1.5589	1.00759e-27	9.05631e-29	NA	GO:0016021//integral component of membrane	uncharacterized protein LOC109777515 [Aegilops tauschii subsp. tauschii] >EMS48358.1 hypothetical protein TRIUR3_06279 [Triticum urartu] >EMT04202.1 hypothetical protein F775_26892 [Aegilops tauschii]	XM_021457687.1 PREDICTED: Sorghum bicolor uncharacterized LOC8085057 (LOC8085057), mRNA	NA	Uncharacterized conserved protein (DUF2346)	[S] LSE0401 A Uncharacterized protein	NA	NA	NA
CL494.Contig10_All	7.113	15.683	1.1434	1.25654e-116	2.68707e-118	0	0	0	0	0	K14948//polypyrimidine tract-binding protein 2	GO:0005509//calcium ion binding;GO:0019898//extrinsic component of membrane;GO:0015979//photosynthesis;GO:0009654//photosystem II oxygen evolving complex	psbP domain-containing protein 7, chloroplastic [Sorghum bicolor] >EES02021.1 hypothetical protein SORBI_3003G416800 [Sorghum bicolor]	XM_021451116.1 PREDICTED: Sorghum bicolor polypyrimidine tract-binding protein homolog 1 (LOC8080760), transcript variant X2, mRNA	Polypyrimidine tract-binding protein homolog 1 OS=Arabidopsis thaliana GN=PTB PE=1 SV=1	Alpha/beta hydrolase family	[A] KOG1190 Polypyrimidine tract-binding protein	NA	NA	NA
Unigene41605_All	16.82	40.53	1.28018	6.46579e-123	1.27789e-124	0	0	0	0	0	K13171//serine/arginine repetitive matrix protein 1+ko03015//mRNA surveillance pathway+ko03013//RNA transport	NA	hypothetical protein PAHAL_E00426 [Panicum hallii]	XM_002455207.2 PREDICTED: Sorghum bicolor uncharacterized LOC8065872 (LOC8065872), mRNA	Serine/arginine-rich splicing factor SR45 OS=Arabidopsis thaliana GN=SR45 PE=1 SV=1	E4 protein	[R] KOG0118 FOG: RRM domain	NA	NA	NA
CL4120.Contig2_All	19.913	41.896	1.08123	1.07053e-71	4.48426e-73	0	0	0	0	0	K22020//mucin-19	NA	hypothetical protein SHCRBa_020_D23_F_160 [Saccharum hybrid cultivar R570]	XM_021461044.1 PREDICTED: Sorghum bicolor uncharacterized LOC8054240 (LOC8054240), mRNA	NA	Domain of unknown function (DUF4228)	[S] LSE0356 A Uncharacterized protein	NA	NA	NA
Unigene2829_All	18.266	43.19	1.24752	1.48529e-270	9.71463e-273	0	0	0	0	0	NA	GO:0055085//transmembrane transport;GO:0005509//calcium ion binding;GO:0016021//integral component of membrane	P20Sh095F0 [Saccharum hybrid cultivar R570]	NM_001323593.1 Zea mays uncharacterized LOC103649588 (LOC103649588), mRNA	Sodium/calcium exchanger NCL1 OS=Oryza sativa subsp. japonica GN=NCL1 PE=2 SV=1	EF-hand domain pair	NA	NA	NA	NA
CL2770.Contig8_All	24.29	8.526	-1.48095	7.92848e-08	3.48567e-08	0	0	0	0	0	K01535//H+-transporting ATPase [EC:3.6.3.6]+ko00190//Oxidative phosphorylation	GO:0006754//ATP biosynthetic process;GO:0046872//metal ion binding;GO:0005524//ATP binding;GO:0016021//integral component of membrane;GO:0008553//hydrogen-exporting ATPase activity, phosphorylative mechanism;GO:0005886//plasma membrane	PREDICTED: plasma membrane ATPase [Oryza sativa Japonica Group] >Q7XPY2.1 RecName: Full=Plasma membrane ATPase; AltName: Full=Proton pump >CAE03410.3 OSJNBa0071I13.11 [Oryza sativa Japonica Group] >BAF16032.1 Os04g0656100 [Oryza sativa Japonica Group] >CAH66693.1 OSIGBa0158D24.1 [Oryza sativa] >EAY95868.1 hypothetical protein OsI_17734 [Oryza sativa Indica Group] >BAS91406.1 Os04g0656100 [Oryza s…	XM_002447204.2 PREDICTED: Sorghum bicolor plasma membrane ATPase (LOC8079609), mRNA	Plasma membrane ATPase OS=Oryza sativa subsp. japonica GN=Os04g0656100 PE=2 SV=1	NA	[P] KOG0205 Plasma membrane H+-transporting ATPase	NA	NA	NA
CL2081.Contig5_All	5.926	12.633	1.10005	1.08983e-54	6.20143e-56	0	0	0	0	0	K12486//stromal membrane-associated protein+ko04144//Endocytosis	GO:0046872//metal ion binding;GO:0005096//GTPase activator activity	probable ADP-ribosylation factor GTPase-activating protein AGD5 [Sorghum bicolor] >EER99548.1 hypothetical protein SORBI_3002G340100 [Sorghum bicolor]	AY596550.1 Saccharum officinarum clone SCCCRZ1001B01, complete sequence	Probable ADP-ribosylation factor GTPase-activating protein AGD5 OS=Arabidopsis thaliana GN=AGD5 PE=1 SV=1	Putative GTPase activating protein for Arf	[T] KOG0703 Predicted GTPase-activating protein	NA	NA	NA
CL8528.Contig5_All	73.276	165.423	1.1962	9.15928e-164	1.23981e-165	0	0	0	0	0	NA	NA	NA	NM_001114162.2 Zea mays uncharacterized LOC100135422 (cl37957_1), mRNA	Hydrophobic protein LTI6B OS=Oryza sativa subsp. japonica GN=LTI6B PE=2 SV=1	Proteolipid membrane potential modulator	NA	NA	NA	NA
Unigene9957_All	3.976	19.83	2.33193	1.75883e-208	1.71555e-210	0	0	0	0	0	K04733//interleukin-1 receptor-associated kinase 4 [EC:2.7.11.1];K17987//next to BRCA1 gene 1 protein;K03006//DNA-directed RNA polymerase II subunit RPB1 [EC:2.7.7.6]+ko00230//Purine metabolism+ko03020//RNA polymerase+ko01100//Metabolic pathways+ko00240//Pyrimidine metabolism	NA	uncharacterized protein LOC100280483 [Zea mays] >ACG24112.1 transposon protein CACTA, En/Spm sub-class [Zea mays]	XM_002455796.2 PREDICTED: Sorghum bicolor protein ALP1-like (LOC8078215), mRNA	Proline-rich receptor-like protein kinase PERK2 OS=Arabidopsis thaliana GN=PERK2 PE=2 SV=3	DDE superfamily endonuclease	[R] LSE0026 A Ripening-related protein	NA	NA	NA
CL1078.Contig14_All	2.71	40.223	3.92069	1.33583e-192	1.4777e-194	0	0	0	0	0	K10615//E3 ubiquitin-protein ligase HERC4 [EC:2.3.2.26]+ko04120//Ubiquitin mediated proteolysis	NA	ultraviolet-B receptor UVR8-like [Sorghum bicolor] >KXG25196.1 hypothetical protein SORBI_3007G134400 [Sorghum bicolor]	XM_021465507.1 PREDICTED: Sorghum bicolor ultraviolet-B receptor UVR8-like (LOC110437171), mRNA	Ultraviolet-B receptor UVR8 OS=Arabidopsis thaliana GN=UVR8 PE=1 SV=1	Regulator of chromosome condensation (RCC1) repeat	[S] KOG1426 FOG: RCC1 domain	NA	NA	NA
CL230.Contig1_All	5.83	13.36	1.20671	2.17317e-27	2.73151e-28	0	0	0	0	0	K14325//RNA-binding protein with serine-rich domain 1+ko03015//mRNA surveillance pathway+ko03013//RNA transport	NA	protein EARLY RESPONSIVE TO DEHYDRATION 15 [Sorghum bicolor] >EES19328.1 hypothetical protein SORBI_3009G100800 [Sorghum bicolor]	BT055611.2 Zea mays full-length cDNA clone ZM_BFc0069K06 mRNA, complete cds	Protein EARLY RESPONSIVE TO DEHYDRATION 15 OS=Arabidopsis thaliana GN=ERD15 PE=1 SV=1	Ataxin-2 C-terminal region	[AR] KOG2146 Splicing coactivator SRm160/300, subunit SRm160 (contains PWI domain)	NA	NA	NA
CL7575.Contig1_All	0	0	0	0	0	331.88	162.223	-1.04498	0	0	K14325//RNA-binding protein with serine-rich domain 1+ko03015//mRNA surveillance pathway+ko03013//RNA transport	GO:0016021//integral component of membrane;GO:0055114//oxidation-reduction process	cytochrome b561 and DOMON domain-containing protein At5g35735 [Sorghum bicolor] >EES14216.1 hypothetical protein SORBI_3007G198100 [Sorghum bicolor]	XM_002444676.2 PREDICTED: Sorghum bicolor cytochrome b561 and DOMON domain-containing protein At5g35735 (LOC8062416), mRNA	Cytochrome b561 and DOMON domain-containing protein At4g12980 OS=Arabidopsis thaliana GN=At4g12980 PE=2 SV=1	Protein of unknown function (DUF568)	[T] KOG4293 Predicted membrane protein, contains DoH and Cytochrome b-561/ferric reductase transmembrane domains	NA	NA	NA
CL1945.Contig15_All	12.95	0.91	-3.80757	7.06943e-160	9.8105e-162	0	0	0	0	0	K01620//threonine aldolase [EC:4.1.2.48]+ko01230//Biosynthesis of amino acids+ko01100//Metabolic pathways+ko01110//Biosynthesis of secondary metabolites+ko00260//Glycine, serine and threonine metabolism	GO:0008732//L-allo-threonine aldolase activity;GO:0005829//cytosol;GO:0006567//threonine catabolic process;GO:0006545//glycine biosynthetic process	probable low-specificity L-threonine aldolase 1 isoform X2 [Sorghum bicolor]	XM_021464070.1 PREDICTED: Sorghum bicolor probable low-specificity L-threonine aldolase 1 (LOC8075931), transcript variant X2, mRNA	Probable low-specificity L-threonine aldolase 1 OS=Arabidopsis thaliana GN=THA1 PE=1 SV=1	Beta-eliminating lyase	[E] KOG1368 Threonine aldolase	NA	NA	NA
CL1778.Contig15_All	4.226	11.196	1.40967	8.74585e-42	6.81956e-43	0	0	0	0	0	K14595//abscisate beta-glucosyltransferase [EC:2.4.1.263]+ko00906//Carotenoid biosynthesis+ko01100//Metabolic pathways+ko01110//Biosynthesis of secondary metabolites	GO:0045454//cell redox homeostasis;GO:0009507//chloroplast	CBS domain-containing protein CBSX2, chloroplastic-like [Sorghum bicolor] >KXG25872.1 hypothetical protein SORBI_3006G024500 [Sorghum bicolor]	XM_021464086.1 PREDICTED: Sorghum bicolor CBS domain-containing protein CBSX2, chloroplastic-like (LOC110436649), mRNA	CBS domain-containing protein CBSX2, chloroplastic OS=Arabidopsis thaliana GN=CBSX2 PE=1 SV=1	CBS domain	NA	NA	NA	NA
CL11070.Contig1_All	0	0	0	0	0	31.946	80.153	1.35035	6.94492e-127	9.2957e-129	NA	GO:0016021//integral component of membrane	uncharacterized protein LOC100276433 [Zea mays] >ACG34311.1 hypothetical protein [Zea mays] >ONM30837.1 hypothetical protein ZEAMMB73_Zm00001d040212 [Zea mays]	XM_002455309.2 PREDICTED: Sorghum bicolor uncharacterized LOC8085059 (LOC8085059), mRNA	NA	NA	[S] LSE0401 A Uncharacterized protein	NA	NA	NA
CL1986.Contig8_All	0	0	0	0	0	11.31	5.323	-1.05977	3.86364e-31	3.03847e-32	K13459//disease resistance protein RPS2+ko04626//Plant-pathogen interaction;K13424//WRKY transcription factor 33+ko04626//Plant-pathogen interaction+ko04016//MAPK signaling pathway - plant;K18835//WRKY transcription factor 2+ko04626//Plant-pathogen interaction	GO:0005634//nucleus;GO:0043565//sequence-specific DNA binding;GO:0006351//transcription, DNA-templated;GO:0003700//DNA binding transcription factor activity	probable WRKY transcription factor 64 [Sorghum bicolor] >EES03804.1 hypothetical protein SORBI_3003G337800 [Sorghum bicolor]	XM_002458639.2 PREDICTED: Sorghum bicolor probable WRKY transcription factor 64 (LOC8057714), mRNA	Probable WRKY transcription factor 41 OS=Arabidopsis thaliana GN=WRKY41 PE=2 SV=2	WRKY DNA -binding domain	[KT] LSE0036 A WRKY superfamily transcription factors	http://plntfdb.bio.uni-potsdam.de/v3.0/fam_mem.php?family_id=WRKY	NA	NA
CL1829.Contig1_All	0	0	0	0	0	31.57	13.593	-1.17904	3.77107e-45	1.88568e-46	NA	GO:0048046//apoplast;GO:0016853//isomerase activity	dirigent protein 15 [Sorghum bicolor] >EES08927.1 hypothetical protein SORBI_3005G206000 [Sorghum bicolor]	XM_002449894.2 PREDICTED: Sorghum bicolor dirigent protein 15 (LOC8070183), mRNA	Dirigent protein 4 OS=Arabidopsis thaliana GN=DIR4 PE=2 SV=1	Dirigent-like protein	[S] LSE0373 A Uncharacterized	NA	NA	NA
CL4100.Contig2_All	6.346	16.366	1.3746	7.89558e-48	5.26518e-49	63.303	25.863	-1.2136	7.03824e-177	5.51017e-179	NA	GO:0003677//DNA binding;GO:0005634//nucleus;GO:0006351//transcription, DNA-templated;GO:0003700//DNA binding transcription factor activity	ethylene-responsive transcription factor ERF027-like [Sorghum bicolor] >KXG31013.1 hypothetical protein SORBI_3004G283300 [Sorghum bicolor]	AC169372.2 Sorghum bicolor clone SB_BBc0156J18, complete sequence	Ethylene-responsive transcription factor ERF025 OS=Arabidopsis thaliana GN=ERF025 PE=2 SV=1	NA	[K] LSE0301 A AP2 domain transcription factor	NA	NA	NA
CL1615.Contig7_All	24.056	57.993	1.2712	0	0	29.673	14.816	-1.0522	3.98594e-152	4.07684e-154	K14498//serine/threonine-protein kinase SRK2 [EC:2.7.11.1]+ko04016//MAPK signaling pathway - plant+ko04075//Plant hormone signal transduction	GO:0005634//nucleus;GO:0004674//protein serine/threonine kinase activity;GO:0005524//ATP binding;GO:0006468//protein phosphorylation;GO:0035556//intracellular signal transduction;GO:0005737//cytoplasm	putative serine/threonine-protein kinase 2.2 [Saccharum hybrid cultivar]	KT961034.1 Saccharum hybrid cultivar GuiTang 21 putative serine/threonine-protein kinase 2.2 (RK2.2) mRNA, complete cds	Serine/threonine-protein kinase SAPK2 OS=Oryza sativa subsp. japonica GN=SAPK2 PE=1 SV=1	Hepatitis C virus capsid protein	[T] KOG0583 Serine/threonine protein kinase	NA	NA	NA
Unigene8279_All	0	0	0	0	0	16.203	32.173	1.05772	5.00919e-109	8.38726e-111	K04733//interleukin-1 receptor-associated kinase 4 [EC:2.7.11.1]	GO:0005524//ATP binding;GO:0004672//protein kinase activity	probable receptor-like protein kinase At1g33260 [Sorghum bicolor] >OQU82043.1 hypothetical protein SORBI_3006G163401 [Sorghum bicolor]	XM_002488997.2 PREDICTED: Sorghum bicolor probable receptor-like protein kinase At1g33260 (LOC8155298), mRNA	Probable receptor-like protein kinase At1g33260 OS=Arabidopsis thaliana GN=At1g33260 PE=2 SV=1	Protein kinase domain	[GO] KOG4157 beta-1,6-N-acetylglucosaminyltransferase, contains WSC domain	NA	NA	NA
CL10913.Contig4_All	15.3	6.216	-1.29117	6.91326e-41	5.51839e-42	0	0	0	0	0	K13993//HSP20 family protein+ko04141//Protein processing in endoplasmic reticulum	NA	18.9 kDa heat shock protein [Sorghum bicolor] >EES04437.1 hypothetical protein SORBI_3004G026300 [Sorghum bicolor]	XM_002451416.2 PREDICTED: Sorghum bicolor 18.9 kDa heat shock protein (LOC8055079), mRNA	18.9 kDa heat shock protein OS=Oryza sativa subsp. japonica GN=HSP18.9 PE=3 SV=1	Hsp20/alpha crystallin family	[O] KOG0710 Molecular chaperone (small heat-shock protein Hsp26/Hsp42)	NA	NA	NA
Unigene7824_All	0	0	0	0	0	24.193	12.096	-1.00249	3.52664e-51	1.51408e-52	NA	GO:0016021//integral component of membrane	uncharacterized protein LOC8068780 [Sorghum bicolor] >EER89197.1 hypothetical protein SORBI_3010G036800 [Sorghum bicolor]	KF184733.1 Saccharum hybrid cultivar R570 clone BAC 116M17 complete sequence	NA	NA	NA	NA	NA	NA
Unigene17490_All	0	0	0	0	0	149.216	73.38	-1.0065	4.02461e-240	1.95148e-242	K09286//EREBP-like factor	GO:0003677//DNA binding;GO:0005634//nucleus;GO:0006351//transcription, DNA-templated;GO:0003700//DNA binding transcription factor activity	dehydration-responsive element-binding protein 1A [Sorghum bicolor] >AAX28960.1 SbCBF6 [Sorghum bicolor] >EER99213.1 hypothetical protein SORBI_3002G269400 [Sorghum bicolor]	XM_002462647.2 PREDICTED: Sorghum bicolor dehydration-responsive element-binding protein 1A (LOC8054870), mRNA	Dehydration-responsive element-binding protein 1A OS=Oryza sativa subsp. japonica GN=DREB1A PE=2 SV=1	AP2 domain	[K] LSE0301 A AP2 domain transcription factor	http://plntfdb.bio.uni-potsdam.de/v3.0/fam_mem.php?family_id=AP2-EREBP	NA	NA
Unigene23480_All	0	0	0	0	0	3.48	10.553	1.55166	4.848e-111	7.82352e-113	K17987//next to BRCA1 gene 1 protein;K22020//mucin-19	GO:0016021//integral component of membrane	uncharacterized protein LOC8071844 [Sorghum bicolor] >EES08434.1 hypothetical protein SORBI_3005G110900 [Sorghum bicolor]	XM_002449401.2 PREDICTED: Sorghum bicolor uncharacterized LOC8071844 (LOC8071844), mRNA	NA	NA	[WV] KOG1216 von Willebrand factor and related coagulation proteins	NA	NA	NA
CL8480.Contig1_All	3.023	23.406	2.96756	1.17363e-123	2.29285e-125	0	0	0	0	0	K05666//ATP-binding cassette, subfamily C (CFTR/MRP), member 2+ko02010//ABC transporters	GO:0005524//ATP binding;GO:0042626//ATPase activity, coupled to transmembrane movement of substances;GO:0016021//integral component of membrane	PREDICTED: ABC transporter C family member 2-like [Setaria italica] >XP_012703121.1 PREDICTED: ABC transporter C family member 2-like [Setaria italica] >XP_012703122.1 PREDICTED: ABC transporter C family member 2-like [Setaria italica] >XP_012703123.1 PREDICTED: ABC transporter C family member 2-like [Setaria italica] >XP_012703124.1 PREDICTED: ABC transporter C family member 2-like [Setaria ital…	XM_021462893.1 PREDICTED: Sorghum bicolor ABC transporter C family member 2 (LOC8066798), transcript variant X2, mRNA	ABC transporter C family member 1 OS=Arabidopsis thaliana GN=ABCC1 PE=1 SV=1	Uncharacterized protein conserved in bacteria (DUF2058)	[Q] KOG0054 Multidrug resistance-associated protein/mitoxantrone resistance protein, ABC superfamily	NA	NA	NA
CL2077.Contig2_All	0.516	12.19	4.56986	7.53337e-74	3.04966e-75	0	0	0	0	0	NA	NA	NA	NA	NA	Cut8, nuclear proteasome tether protein	NA	NA	NA	NA
CL1965.Contig3_All	0	0	0	0	0	6.246	17.67	1.52099	2.22169e-91	4.65133e-93	K13680//beta-mannan synthase [EC:2.4.1.32]	GO:0016757//transferase activity, transferring glycosyl groups;GO:0016021//integral component of membrane;GO:0071555//cell wall organization;GO:0000139//Golgi membrane	PREDICTED: glucomannan 4-beta-mannosyltransferase 9 [Eucalyptus grandis] >KCW89262.1 hypothetical protein EUGRSUZ_A01558 [Eucalyptus grandis]	XM_002453415.2 PREDICTED: Sorghum bicolor glucomannan 4-beta-mannosyltransferase 1 (LOC8079457), mRNA	Probable mannan synthase 9 OS=Oryza sativa subsp. japonica GN=CSLA9 PE=2 SV=1	Glycosyltransferase like family 2	[G] LSE0130 A Glucosyltransferase	NA	NA	NA
Unigene13326_All	0	0	0	0	0	20.41	8.296	-1.25823	4.0928e-99	7.72112e-101	NA	NA	uncharacterized protein LOC8065188 [Sorghum bicolor] >OQU91531.1 hypothetical protein SORBI_3001G199632 [Sorghum bicolor]	XM_002464357.2 PREDICTED: Sorghum bicolor uncharacterized LOC8065188 (LOC8065188), mRNA	NA	DAP10 membrane protein	NA	NA	NA	NA
Unigene4790_All	10.056	4.876	-1.03722	1.83636e-13	4.78084e-14	0	0	0	0	0	K13172//serine/arginine repetitive matrix protein 2;K02184//formin 2	NA	polyadenylate-binding protein RBP47-like [Sorghum bicolor] >KXG35789.1 hypothetical protein SORBI_3002G228900 [Sorghum bicolor]	XM_021454552.1 PREDICTED: Sorghum bicolor polyadenylate-binding protein RBP47-like (LOC110433017), mRNA	Polyadenylate-binding protein RBP47B OS=Arabidopsis thaliana GN=RBP47B PE=2 SV=1	NA	[R] KOG0118 FOG: RRM domain	NA	NA	NA
CL1795.Contig10_All	0	0	0	0	0	13.03	29.986	1.28786	6.5018e-89	1.39898e-90	K11275//histone H1/5	GO:0003677//DNA binding;GO:0005634//nucleus;GO:0006334//nucleosome assembly;GO:0000786//nucleosome	histone H1-like protein [Zea mays] >ACF84298.1 unknown [Zea mays] >ACG32259.1 hypothetical protein [Zea mays] >ONM51874.1 histone1a [Zea mays]	XM_002459400.2 PREDICTED: Sorghum bicolor histone H1 (LOC8056631), mRNA	Histone H1 OS=Zea mays PE=2 SV=2	linker histone H1 and H5 family	[B] KOG4012 Histone H1	NA	NA	NA
CL11834.Contig14_All	0	0	0	0	0	17.45	8.606	-1.01966	9.15579e-193	6.31244e-195	NA	NA	unknown [Zea mays]	XM_021447900.1 PREDICTED: Sorghum bicolor basic leucine zipper 23 (LOC8077047), transcript variant X2, mRNA	NA	Uncharacterized protein conserved in bacteria (DUF2316)	NA	NA	NA	NA
Unigene29430_All	0	0	0	0	0	13.266	2.146	-2.62913	6.56963e-31	5.2163e-32	NA	GO:0005739//mitochondrion	hypothetical protein NitaMp027 [Nicotiana tabacum] >YP_173501.1 hypothetical protein NitaMp164 [Nicotiana tabacum] >BAD83437.1 hypothetical protein (mitochondrion) [Nicotiana tabacum] >BAD83567.1 hypothetical protein (mitochondrion) [Nicotiana tabacum] >OIT02104.1 putative mitochondrial protein [Nicotiana attenuata] >OIT22081.1 putative mitochondrial protein [Nicotiana attenuata] >OIT29650.1 puta…	JN375330.1 Phoenix dactylifera mitochondrion, complete genome	Uncharacterized mitochondrial protein AtMg00030 OS=Arabidopsis thaliana GN=AtMg00030 PE=4 SV=1	NA	NA	NA	NA	NA
CL9068.Contig4_All	0	0	0	0	0	7.6	74.92	3.26372	4.36197e-274	1.68544e-276	NA	NA	uncharacterized protein LOC110431243 [Sorghum bicolor]	XM_021450107.1 PREDICTED: Sorghum bicolor uncharacterized LOC110431243 (LOC110431243), mRNA	NA	NA	NA	NA	NA	NA
Unigene14870_All	3.806	10.496	1.47221	1.24982e-36	1.1455e-37	0	0	0	0	0	K20547//basic endochitinase B [EC:3.2.1.14]+ko04016//MAPK signaling pathway - plant+ko00520//Amino sugar and nucleotide sugar metabolism+ko01100//Metabolic pathways	NA	chitinase 1 [Saccharum hybrid cultivar Yacheng05-179]	EU969562.1 Zea mays clone 332267 mRNA sequence	Chitinase 12 OS=Oryza sativa subsp. japonica GN=Cht12 PE=2 SV=2	Chitinase class I	[R] KOG4742 Predicted chitinase	NA	NA	NA
Unigene10789_All	0	0	0	0	0	46.273	102.316	1.12417	0	0	K10999//cellulose synthase A [EC:2.4.1.12]	GO:0016760//cellulose synthase (UDP-forming) activity;GO:0046872//metal ion binding;GO:0030244//cellulose biosynthetic process;GO:0016021//integral component of membrane;GO:0071555//cell wall organization;GO:0005886//plasma membrane	probable cellulose synthase A catalytic subunit 3 [UDP-forming] [Sorghum bicolor] >KXG34988.1 hypothetical protein SORBI_3002G118700 [Sorghum bicolor]	XM_021453750.1 PREDICTED: Sorghum bicolor probable cellulose synthase A catalytic subunit 3 [UDP-forming] (LOC110432834), mRNA	Probable cellulose synthase A catalytic subunit 3 [UDP-forming] OS=Oryza sativa subsp. japonica GN=CESA3 PE=2 SV=1	Cellulose synthase	[MG] LSE0129 A Cellulose synthase catalytic subunit	NA	NA	NA
CL961.Contig13_All	14.3	42.54	1.5735	0	0	0	0	0	0	0	K21989//calcium permeable stress-gated cation channel	GO:0016021//integral component of membrane	predicted protein [Hordeum vulgare subsp. vulgare]	XM_002457923.2 PREDICTED: Sorghum bicolor calcium permeable stress-gated cation channel 1 (LOC8075448), transcript variant X1, mRNA	Calcium permeable stress-gated cation channel 1 OS=Arabidopsis thaliana GN=CSC1 PE=2 SV=1	Calcium-dependent channel, 7TM region, putative phosphate	[R] KOG1134 Uncharacterized conserved protein	NA	NA	NA
Unigene29462_All	0	0	0	0	0	6.353	13.93	1.01105	1.24255e-05	5.73783e-06	K02924//large subunit ribosomal protein L39e+ko03010//Ribosome	GO:0005840//ribosome;GO:0006412//translation;GO:0003735//structural constituent of ribosome	60S ribosomal protein L39 [Aphanomyces astaci] >ETV81736.1 60S ribosomal protein L39 [Aphanomyces astaci]	NA	60S ribosomal protein L39-1 OS=Oryza sativa subsp. japonica GN=RPL39A PE=3 SV=2	NA	[J] KOG0002 60s ribosomal protein L39	NA	NA	NA
CL1784.Contig4_All	0	0	0	0	0	0.28	11.813	5.41223	9.45647e-192	6.59139e-194	K18453//ADP-ribose/FAD diphosphatase [EC:3.6.1.13 3.6.1.18]+ko00740//Riboflavin metabolism+ko00230//Purine metabolism+ko01100//Metabolic pathways	GO:0047884//FAD diphosphatase activity;GO:0016787//hydrolase activity;GO:0009416//response to light stimulus;GO:0042726//flavin-containing compound metabolic process;GO:0009507//chloroplast	nudix hydrolase 23 isoform X1 [Zea mays] >ACF78393.1 unknown [Zea mays] >ONM57067.1 Nudix hydrolase 23 chloroplastic [Zea mays]	NM_001137991.1 Zea mays nudix hydrolase 23 (LOC100192798), mRNA >BT034879.1 Zea mays full-length cDNA clone ZM_BFb0025G02 mRNA, complete cds	Nudix hydrolase 23, chloroplastic OS=Arabidopsis thaliana GN=NUDT23 PE=1 SV=2	Nudix N-terminal	[L] KOG3084 NADH pyrophosphatase I of the Nudix family of hydrolases	NA	NA	NA
CL2783.Contig5_All	6.886	13.896	1.03027	6.36307e-16	1.39439e-16	0	0	0	0	0	K22020//mucin-19	GO:0005509//calcium ion binding	uncharacterized protein LOC8064044 [Sorghum bicolor] >EES15417.1 hypothetical protein SORBI_3007G213800 [Sorghum bicolor]	KF184823.1 Saccharum hybrid cultivar R570 clone BAC 203M05 complete sequence	NA	EF hand	NA	NA	NA	NA
CL10109.Contig22_All	9.43	23.033	1.2968	1.17083e-84	3.90218e-86	0	0	0	0	0	NA	GO:0010196//nonphotochemical quenching;GO:0008152//metabolic process;GO:0016787//hydrolase activity;GO:0009534//chloroplast thylakoid;GO:0045454//cell redox homeostasis;GO:0042651//thylakoid membrane;GO:0009570//chloroplast stroma	PREDICTED: NHL repeat-containing protein 2 [Setaria italica] >KQK91162.1 hypothetical protein SETIT_034007mg [Setaria italica]	XM_021464643.1 PREDICTED: Sorghum bicolor NHL repeat-containing protein 2 (LOC8081067), transcript variant X2, mRNA	Protein SUPPRESSOR OF QUENCHING 1, chloroplastic OS=Arabidopsis thaliana GN=SOQ1 PE=1 SV=1	NHL repeat	[S] LSE0365 A Uncharacterized protein	NA	NA	NA
CL9997.Contig2_All	7.35	14.72	1.01256	1.8377e-29	2.13008e-30	0	0	0	0	0	NA	GO:0005774//vacuolar membrane;GO:0055085//transmembrane transport;GO:0016021//integral component of membrane;GO:0022857//transmembrane transporter activity	probable metal-nicotianamine transporter YSL6 [Aegilops tauschii subsp. tauschii]	XM_002446264.2 PREDICTED: Sorghum bicolor probable metal-nicotianamine transporter YSL6 (LOC8070972), mRNA	Probable metal-nicotianamine transporter YSL6 OS=Oryza sativa subsp. japonica GN=YSL6 PE=2 SV=1	OPT oligopeptide transporter protein	[PR] TWOG0118 Predicted Fe(III)-siderophore transporter	NA	NA	NA
CL4091.Contig5_All	8.253	18.95	1.19944	3.09314e-82	1.07839e-83	0	0	0	0	0	K22020//mucin-19	NA	uncharacterized protein LOC100277582 [Zea mays] >AQK58889.1 hypothetical protein ZEAMMB73_Zm00001d053181 [Zea mays]	NM_001151100.2 Zea mays uncharacterized LOC100277582 (LOC100277582), mRNA	Formin-like protein 5 OS=Oryza sativa subsp. japonica GN=FH5 PE=2 SV=2	Protein of unknown function (DUF793)	[S] LSE0486 A Uncharacterized protein	NA	NA	NA
Unigene14558_All	0	0	0	0	0	16.11	7.316	-1.10579	3.97333e-89	8.50922e-91	NA	GO:0055085//transmembrane transport;GO:0016021//integral component of membrane	SPX domain-containing membrane protein Os06g0129400 isoform X1 [Sorghum bicolor] >XP_021304234.1 SPX domain-containing membrane protein Os06g0129400 isoform X1 [Sorghum bicolor] >KXG19184.1 hypothetical protein SORBI_3010G019000 [Sorghum bicolor]	XM_021448560.1 PREDICTED: Sorghum bicolor SPX domain-containing membrane protein Os06g0129400 (LOC110430709), transcript variant X3, mRNA	SPX domain-containing membrane protein OsI_21475 OS=Oryza sativa subsp. indica GN=OsI_21475 PE=3 SV=1	Major Facilitator Superfamily	[P] KOG1161 Protein involved in vacuolar polyphosphate accumulation, contains SPX domain	NA	NA	NA
Unigene41519_All	0	0	0	0	0	6.36	13.566	1.1763	2.54673e-26	2.41186e-27	K00279//cytokinin dehydrogenase [EC:1.5.99.12]+ko00908//Zeatin biosynthesis	GO:0016614//oxidoreductase activity, acting on CH-OH group of donors;GO:0019139//cytokinin dehydrogenase activity;GO:0009690//cytokinin metabolic process;GO:0050660//flavin adenine dinucleotide binding	hypothetical protein SORBI_3003G313800 [Sorghum bicolor]	XM_002458537.2 PREDICTED: Sorghum bicolor cytokinin dehydrogenase 5 (LOC8085661), mRNA	Cytokinin dehydrogenase 5 OS=Oryza sativa subsp. japonica GN=CKX5 PE=2 SV=1	FAD binding domain	[C] KOG1231 Proteins containing the FAD binding domain	NA	NA	NA
CL3688.Contig1_All	0	0	0	0	0	9.963	21.746	1.22468	7.52804e-32	5.78146e-33	K11254//histone H4	NA	PREDICTED: uncharacterized protein LOC100841093 [Brachypodium distachyon]	XM_002439887.2 PREDICTED: Sorghum bicolor histone H4 (LOC8061791), mRNA	Histone H4 OS=Arabidopsis thaliana GN=At1g07660 PE=1 SV=2	Centromere kinetochore component CENP-T histone fold	[B] KOG3467 Histone H4	NA	NA	NA
CL7118.Contig13_All	4.823	12.596	1.39804	1.74744e-27	2.18497e-28	0	0	0	0	0	NA	GO:0006950//response to stress;GO:0016021//integral component of membrane	uncharacterized protein LOC100382552 [Zea mays] >ACN30608.1 unknown [Zea mays]	NM_001175286.1 Zea mays uncharacterized LOC100382552 (pco156020), mRNA >BT064732.2 Zea mays full-length cDNA clone ZM_BFb0078A17 mRNA, complete cds	Abscisic stress-ripening protein 1 OS=Solanum lycopersicum GN=ASR1 PE=2 SV=1	NA	NA	NA	NA	NA
CL3978.Contig2_All	11.096	30.16	1.45038	2.21073e-74	8.87052e-76	0	0	0	0	0	K09286//EREBP-like factor	GO:0003677//DNA binding;GO:0005634//nucleus;GO:0006351//transcription, DNA-templated;GO:0003700//DNA binding transcription factor activity	dehydration-responsive element-binding protein 1A [Sorghum bicolor] >EER99214.1 hypothetical protein SORBI_3002G269500 [Sorghum bicolor]	XM_002462648.2 PREDICTED: Sorghum bicolor dehydration-responsive element-binding protein 1A (LOC8054871), mRNA	Dehydration-responsive element-binding protein 1A OS=Oryza sativa subsp. indica GN=DREB1A PE=3 SV=1	AP2 domain	[K] LSE0301 A AP2 domain transcription factor	http://plntfdb.bio.uni-potsdam.de/v3.0/fam_mem.php?family_id=AP2-EREBP	NA	NA
CL6245.Contig5_All	21.01	8.756	-1.26039	1.25131e-73	5.08494e-75	0	0	0	0	0	K17987//next to BRCA1 gene 1 protein;K13171//serine/arginine repetitive matrix protein 1+ko03015//mRNA surveillance pathway+ko03013//RNA transport	NA	metacaspase-1-like [Sorghum bicolor] >KXG39233.1 hypothetical protein SORBI_3001G351400 [Sorghum bicolor]	XM_021450766.1 PREDICTED: Sorghum bicolor metacaspase-1-like (LOC110431612), mRNA	Metacaspase-3 OS=Arabidopsis thaliana GN=AMC3 PE=2 SV=1	Caspase domain	[DO] KOG1546 Metacaspase involved in regulation of apoptosis	NA	NA	NA
CL102.Contig32_All	5.653	12.233	1.11428	1.06913e-75	4.15611e-77	0	0	0	0	0	K01338//ATP-dependent Lon protease [EC:3.4.21.53]	GO:0004252//serine-type endopeptidase activity;GO:0005524//ATP binding;GO:0016560//protein import into peroxisome matrix, docking;GO:0005782//peroxisomal matrix;GO:0048527//lateral root development;GO:0009408//response to heat;GO:0032042//mitochondrial DNA metabolic process;GO:0016485//protein processing;GO:0016558//protein import into peroxisome matrix;GO:0006625//protein targeting to peroxisome…	lon protease homolog 2, peroxisomal [Sorghum bicolor] >EER99247.1 hypothetical protein SORBI_3002G276100 [Sorghum bicolor]	XM_002462681.2 PREDICTED: Sorghum bicolor lon protease homolog 2, peroxisomal (LOC8063307), mRNA	Lon protease homolog 2, peroxisomal OS=Zea mays GN=LON1 PE=2 SV=1	Lon protease (S16) C-terminal proteolytic domain	[O] KOG2004 Mitochondrial ATP-dependent protease PIM1/LON	NA	NA	NA
CL647.Contig9_All	30.926	9.21	-1.72944	8.12805e-54	4.69906e-55	0	0	0	0	0	K22020//mucin-19	NA	uncharacterized protein LOC8055879 [Sorghum bicolor]	XM_002462529.2 PREDICTED: Sorghum bicolor uncharacterized LOC8055879 (LOC8055879), mRNA	Vegetative cell wall protein gp1 OS=Chlamydomonas reinhardtii GN=GP1 PE=1 SV=1	Myb-like DNA-binding domain	[R] LSE0287 A BROMO domain	http://plntfdb.bio.uni-potsdam.de/v3.0/fam_mem.php?family_id=MYB	NA	NA
CL8080.Contig3_All	39.996	93.83	1.23098	0	0	0	0	0	0	0	K21371//crocetin glucosyltransferase [EC:2.4.1.271];K14317//nuclear pore complex protein Nup214+ko03013//RNA transport	GO:0010223//secondary shoot formation;GO:1902348//cellular response to strigolactone;GO:0016787//hydrolase activity;GO:1901601//strigolactone biosynthetic process	high tillering and dwarf 2 protein [Saccharum hybrid cultivar ROC22]	KP137674.1 Saccharum hybrid cultivar ROC22 high tillering and dwarf 2 protein (HTD2) mRNA, complete cds	Strigolactone esterase D14 OS=Oryza sativa subsp. japonica GN=D14 PE=1 SV=1	alpha/beta hydrolase fold	[WV] KOG1216 von Willebrand factor and related coagulation proteins	NA	NA	NA
CL8186.Contig2_All	61.606	162.113	1.39685	0	0	0	0	0	0	0	K01601//ribulose-bisphosphate carboxylase large chain [EC:4.1.1.39]+ko01100//Metabolic pathways+ko00710//Carbon fixation in photosynthetic organisms+ko01200//Carbon metabolism+ko00630//Glyoxylate and dicarboxylate metabolism	GO:0000287//magnesium ion binding;GO:0019253//reductive pentose-phosphate cycle;GO:0009853//photorespiration;GO:0004497//monooxygenase activity;GO:0016984//ribulose-bisphosphate carboxylase activity;GO:0009507//chloroplast	ribulose-1,5-bisphosphate carboxylase/oxygenase large subunit (chloroplast) [Sorghastrum nutans] >YP_009261405.1 ribulose-1,5-bisphosphate carboxylase/oxygenase large subunit (chloroplast) [Eulalia aurea] >YP_009266988.1 ribulose-1,5-bisphosphate carboxylase/oxygenase large subunit (chloroplast) [Iseilema macratherum] >YP_009384408.1 ribulose 1,5-bisphosphate carboxylase/oxygenase large subunit (…	KU214867.1 Saccharum hybrid cultivar cultivar Q155 chloroplast, complete genome	Ribulose bisphosphate carboxylase large chain OS=Sorghum bicolor GN=rbcL PE=3 SV=1	Ribulose bisphosphate carboxylase large chain, catalytic domain	[C] LSE2181 A Ribulose 1,5-bisphosphate carboxylase, large subunit	NA	NA	NA
Unigene10904_All	19.116	55.94	1.55415	0	0	0	0	0	0	0	NA	GO:0055085//transmembrane transport;GO:0005509//calcium ion binding;GO:0016021//integral component of membrane	sodium/calcium exchanger NCL1 [Sorghum bicolor] >KXG31580.1 hypothetical protein SORBI_3003G021500 [Sorghum bicolor]	XM_021457777.1 PREDICTED: Sorghum bicolor sodium/calcium exchanger NCL1 (LOC110434083), mRNA	Sodium/calcium exchanger NCL1 OS=Oryza sativa subsp. japonica GN=NCL1 PE=2 SV=1	Sodium/calcium exchanger protein	NA	NA	NA	NA
Unigene36988_All	38.466	81.153	1.1068	7.74349e-56	4.31378e-57	0	0	0	0	0	K13098//RNA-binding protein FUS	GO:0046872//metal ion binding;GO:0003723//RNA binding;GO:0016491//oxidoreductase activity	hypothetical protein AURANDRAFT_70860 [Aureococcus anophagefferens] >EGB11635.1 hypothetical protein AURANDRAFT_70860 [Aureococcus anophagefferens]	XM_021461831.1 PREDICTED: Sorghum bicolor glycine-rich RNA-binding protein 2 (LOC110435783), mRNA	Glycine-rich RNA-binding protein 2 OS=Sorghum bicolor GN=GRP2 PE=2 SV=1	NA	[R] KOG1995 Conserved Zn-finger protein	NA	NA	NA
Unigene3325_All	0	0	0	0	0	12.59	5.96	-1.07042	1.07608e-45	5.26939e-47	K09422//transcription factor MYB, plant	GO:0003677//DNA binding	transcription factor MYB2 [Sorghum bicolor] >KXG36991.1 hypothetical protein SORBI_3002G423300 [Sorghum bicolor]	XM_002465313.2 PREDICTED: Sorghum bicolor transcription factor MYB2 (LOC8083710), mRNA	Transcription factor MYB2 OS=Oryza sativa subsp. japonica GN=MYB2 PE=2 SV=1	Myb-like DNA-binding domain	[K] KOG0048 Transcription factor, Myb superfamily	NA	NA	NA
Unigene21387_All	5.393	63.266	3.55953	0	0	0	0	0	0	0	K03696//ATP-dependent Clp protease ATP-binding subunit ClpC+ko01100//Metabolic pathways	GO:0005524//ATP binding;GO:0019538//protein metabolic process;GO:0009507//chloroplast	PREDICTED: chaperone protein ClpC2, chloroplastic [Oryza sativa Japonica Group] >XP_015620085.1 PREDICTED: chaperone protein ClpC2, chloroplastic [Oryza sativa Japonica Group] >Q2QVG9.2 RecName: Full=Chaperone protein ClpC2, chloroplastic; AltName: Full=ATP-dependent Clp protease ATP-binding subunit ClpC homolog 2; AltName: Full=Casein lytic proteinase C2; Flags: Precursor >ABA96309.2 ATP-depende…	XM_021446725.1 PREDICTED: Sorghum bicolor chaperone protein ClpC2, chloroplastic (LOC110429947), mRNA	Chaperone protein ClpC2, chloroplastic OS=Oryza sativa subsp. japonica GN=CLPC2 PE=2 SV=2	AAA domain (Cdc48 subfamily)	[O] KOG1051 Chaperone HSP104 and related ATP-dependent Clp proteases	NA	NA	NA
Unigene13769_All	0	0	0	0	0	5.63	13.43	1.08321	4.31971e-17	6.57826e-18	K02995//small subunit ribosomal protein S8e+ko03010//Ribosome	GO:0005840//ribosome;GO:0006412//translation;GO:0003735//structural constituent of ribosome	predicted protein [Hordeum vulgare subsp. vulgare]	XM_011398863.1 Auxenochlorella protothecoides 40S ribosomal protein S8 partial mRNA	40S ribosomal protein S8-2 OS=Arabidopsis thaliana GN=RPS8B PE=2 SV=1	Ribosomal protein S8e	[J] KOG3283 40S ribosomal protein S8	NA	NA	NA
CL2356.Contig12_All	7.243	17.17	1.26157	1.03606e-36	9.47816e-38	0	0	0	0	0	K13800//UMP-CMP kinase [EC:2.7.4.- 2.7.4.14]+ko01100//Metabolic pathways+ko00240//Pyrimidine metabolism	GO:0005634//nucleus;GO:0006221//pyrimidine nucleotide biosynthetic process;GO:0009041//uridylate kinase activity;GO:0005524//ATP binding;GO:0006207//'de novo' pyrimidine nucleobase biosynthetic process;GO:0004127//cytidylate kinase activity;GO:0005737//cytoplasm	UMP-CMP kinase 3 [Sorghum bicolor] >EES05888.1 hypothetical protein SORBI_3004G318100 [Sorghum bicolor]	XM_002452867.2 PREDICTED: Sorghum bicolor UMP-CMP kinase 3 (LOC8082676), mRNA	UMP-CMP kinase 3 OS=Oryza sativa subsp. japonica GN=URA6 PE=2 SV=1	Adenylate kinase	[F] KOG3079 Uridylate kinase/adenylate kinase	NA	NA	NA
CL9583.Contig2_All	0	0	0	0	0	9.25	22.203	1.2666	1.39602e-86	3.10252e-88	K13172//serine/arginine repetitive matrix protein 2;K13171//serine/arginine repetitive matrix protein 1+ko03015//mRNA surveillance pathway+ko03013//RNA transport	NA	uncharacterized protein LOC8064911 [Sorghum bicolor] >EER91615.1 hypothetical protein SORBI_3001G247400 [Sorghum bicolor]	XM_002464572.2 PREDICTED: Sorghum bicolor uncharacterized LOC8064911 (LOC8064911), mRNA	Serine/arginine-rich splicing factor SR45 OS=Arabidopsis thaliana GN=SR45 PE=1 SV=1	PDDEXK-like family of unknown function	[S] LSE3615 A Uncharacterized protein	NA	NA	NA
CL255.Contig7_All	4.98	11.013	1.14663	2.76125e-65	1.29169e-66	0	0	0	0	0	K01304//pyroglutamyl-peptidase [EC:3.4.19.3]	GO:0016920//pyroglutamyl-peptidase activity;GO:0006508//proteolysis;GO:0005829//cytosol	uncharacterized protein LOC8073088 [Sorghum bicolor] >EER97626.1 hypothetical protein SORBI_3002G393000 [Sorghum bicolor]	XM_002461060.2 PREDICTED: Sorghum bicolor pyrrolidone-carboxylate peptidase (LOC8073088), mRNA	NA	Pyroglutamyl peptidase	[O] KOG4755 Predicted pyroglutamyl peptidase	NA	NA	NA
CL3322.Contig11_All	0	0	0	0	0	5.2	10.01	1.09279	8.43354e-11	2.06382e-11	K17265//Ras GTPase-activating protein-binding protein 1 [EC:3.6.4.12 3.6.4.13]	GO:0006810//transport;GO:0003729//mRNA binding;GO:0003723//RNA binding;GO:0030529//intracellular ribonucleoprotein complex;GO:0005829//cytosol;GO:0005622//intracellular	hypothetical protein SHCRBa_261_H05_F_170 [Saccharum hybrid cultivar R570]	XM_002467641.2 PREDICTED: Sorghum bicolor ras GTPase-activating protein-binding protein 1 (LOC8066039), mRNA	NA	NA	[S] KOG1181 FOG: Low-complexity	NA	NA	NA
Unigene10787_All	0	0	0	0	0	28.21	64.213	1.16342	0	0	K10999//cellulose synthase A [EC:2.4.1.12]	GO:0016760//cellulose synthase (UDP-forming) activity;GO:0046872//metal ion binding;GO:0030244//cellulose biosynthetic process;GO:0016021//integral component of membrane;GO:0071555//cell wall organization;GO:0005886//plasma membrane	probable cellulose synthase A catalytic subunit 3 [UDP-forming] [Sorghum bicolor] >KXG34988.1 hypothetical protein SORBI_3002G118700 [Sorghum bicolor]	KT933124.1 Miscanthus x giganteus cellulose synthase catalytic subunit 7 mRNA, complete cds	Probable cellulose synthase A catalytic subunit 3 [UDP-forming] OS=Oryza sativa subsp. japonica GN=CESA3 PE=2 SV=1	Cellulose synthase	[MG] LSE0129 A Cellulose synthase catalytic subunit	NA	NA	NA
Unigene25598_All	3.35	13.18	1.98098	3.86903e-154	5.73227e-156	0	0	0	0	0	K22020//mucin-19	GO:0005840//ribosome;GO:0006412//translation;GO:0016021//integral component of membrane;GO:0003735//structural constituent of ribosome	uncharacterized protein LOC8065875 isoform X2 [Sorghum bicolor] >KXG31977.1 hypothetical protein SORBI_3003G086700 [Sorghum bicolor]	XM_021455148.1 PREDICTED: Sorghum bicolor uncharacterized LOC8065875 (LOC8065875), transcript variant X1, mRNA	NA	Protein of unknown function (DUF1666)	[AR] KOG2146 Splicing coactivator SRm160/300, subunit SRm160 (contains PWI domain)	NA	NA	NA
Unigene9120_All	7.633	19.836	1.38475	1.10477e-82	3.8234e-84	0	0	0	0	0	K22020//mucin-19	NA	hypothetical protein BU14_0113s0006 [Porphyra umbilicalis]	XM_002444869.2 PREDICTED: Sorghum bicolor protein AUXIN-REGULATED GENE INVOLVED IN ORGAN SIZE (LOC8066090), mRNA	Formin-like protein 3 OS=Oryza sativa subsp. japonica GN=FH3 PE=2 SV=2	60s Acidic ribosomal protein	NA	NA	NA	NA
CL1271.Contig12_All	47.086	23.32	-1.00555	1.80411e-110	4.20179e-112	0	0	0	0	0	K14493//gibberellin receptor GID1 [EC:3.-.-.-]+ko04075//Plant hormone signal transduction	GO:0008152//metabolic process;GO:0016787//hydrolase activity	TPA: putative GID1-like gibberellin receptor [Saccharum officinarum]	BN001193.1 TPA_inf: Saccharum officinarum mRNA for putative GID1-like gibberellin receptor (GID1 gene)	Gibberellin receptor GID1 OS=Oryza sativa subsp. japonica GN=GID1 PE=1 SV=1	alpha/beta hydrolase fold	[V] KOG1515 Arylacetamide deacetylase	NA	NA	NA
CL5328.Contig1_All	0	0	0	0	0	16.23	4.686	-1.70858	2.48502e-59	8.84886e-61	K14325//RNA-binding protein with serine-rich domain 1+ko03015//mRNA surveillance pathway+ko03013//RNA transport	NA	late embryogenesis abundant protein 3 [Sorghum halepense]	XM_021447547.1 PREDICTED: Sorghum bicolor late embryogenesis abundant protein, group 3-like (LOC110430243), mRNA	Late embryogenesis abundant protein, group 3 OS=Zea mays GN=MGL3 PE=2 SV=1	Late embryogenesis abundant protein	[S] KOG4744 Uncharacterized conserved protein	NA	NA	NA
Unigene21697_All	0.486	13.833	4.84396	7.38573e-104	1.85666e-105	0	0	0	0	0	NA	NA	L10-interacting MYB domain-containing protein-like [Zea mays]	KP063112.1 Saccharum officinarum clone LA Purple_57E04 genomic sequence, complete sequence	NA	NA	NA	NA	NA	NA
Unigene10648_All	4.403	10.313	1.24999	8.7966e-12	2.61783e-12	0	0	0	0	0	K16075//magnesium transporter	NA	hypothetical protein SORBI_3007G185200 [Sorghum bicolor]	XM_021464250.1 PREDICTED: Sorghum bicolor putative magnesium transporter MRS2-D (LOC8060567), transcript variant X2, mRNA	Magnesium transporter MRS2-F OS=Oryza sativa subsp. japonica GN=MRS2-F PE=1 SV=1	CorA-like Mg2+ transporter protein	[P] KOG2662 Magnesium transporters: CorA family	NA	NA	NA
CL11834.Contig11_All	4.62	13.84	1.59023	8.98539e-211	8.53435e-213	0	0	0	0	0	NA	NA	NA	XR_002447781.1 PREDICTED: Sorghum bicolor uncharacterized LOC110430336 (LOC110430336), ncRNA	NA	Uncharacterized protein conserved in bacteria (DUF2316)	NA	NA	NA	NA
Unigene8604_All	0	0	0	0	0	6.786	16.533	1.28067	2.0195e-75	5.29904e-77	K20628//expansin	GO:0019953//sexual reproduction;GO:0005576//extracellular region	expansin-B11 [Sorghum bicolor] >EES07508.1 hypothetical protein SORBI_3004G294400 [Sorghum bicolor]	XM_002452759.2 PREDICTED: Sorghum bicolor expansin-B11 (LOC8073951), mRNA	Expansin-B11 OS=Oryza sativa subsp. japonica GN=EXPB11 PE=2 SV=1	Pollen allergen	[M] LSE0349 A Expansin	NA	NA	NA
CL2981.Contig2_All	0	0	0	0	0	10.66	22.846	1.07381	4.37869e-78	1.09918e-79	K13420//LRR receptor-like serine/threonine-protein kinase FLS2 [EC:2.7.11.1]+ko04626//Plant-pathogen interaction+ko04016//MAPK signaling pathway - plant	NA	leucine-rich repeat extensin-like protein 6 [Sorghum bicolor]	XM_002464151.2 PREDICTED: Sorghum bicolor leucine-rich repeat extensin-like protein 6 (LOC8062233), mRNA	Leucine-rich repeat extensin-like protein 3 OS=Arabidopsis thaliana GN=LRX3 PE=1 SV=1	Leucine rich repeat	[M] LSE0601 A Pollen extensin-like protein (Pex)	NA	NA	NA
Unigene21012_All	23.983	8.233	-1.53727	6.30885e-148	9.83146e-150	0	0	0	0	0	K07195//exocyst complex component 7	GO:0000145//exocyst;GO:0006887//exocytosis	exocyst complex component EXO70A1 [Zea mays]	XM_008680397.2 PREDICTED: Zea mays exocyst complex component EXO70A1 (LOC103653505), mRNA	Exocyst complex component EXO70B2 OS=Arabidopsis thaliana GN=EXO70B2 PE=1 SV=1	Exo70 exocyst complex subunit	[U] KOG2344 Exocyst component protein and related proteins	NA	NA	NA
CL2377.Contig2_All	0	0	0	0	0	27.626	5.606	-2.25405	1.5806e-104	2.80618e-106	K06910//uncharacterized protein	NA	uncharacterized protein LOC8073071 [Sorghum bicolor] >EES19674.1 hypothetical protein SORBI_3009G168800 [Sorghum bicolor]	XM_002441199.2 PREDICTED: Sorghum bicolor UPF0098 protein CPn_0877/CP_0992/CPj0877/CpB0906 (LOC8073071), mRNA	NA	Phosphatidylethanolamine-binding protein	[A] KOG1869 Splicing coactivator SRm160/300, subunit SRm300	NA	NA	NA
Unigene26074_All	13.373	5.973	-1.14827	1.70285e-20	2.88415e-21	0	0	0	0	0	NA	GO:0003723//RNA binding;GO:0009555//pollen development;GO:0048868//pollen tube development;GO:0009553//embryo sac development;GO:0009451//RNA modification;GO:0004519//endonuclease activity;GO:0009507//chloroplast;GO:0019843//rRNA binding;GO:0009793//embryo development ending in seed dormancy	pentatricopeptide repeat-containing protein At3g06430, chloroplastic [Sorghum bicolor] >EER97871.1 hypothetical protein SORBI_3002G013700 [Sorghum bicolor]	XM_002461305.2 PREDICTED: Sorghum bicolor pentatricopeptide repeat-containing protein At3g06430, chloroplastic (LOC8084261), mRNA	NA	NA	[W] KOG3544 Collagens (type IV and type XIII), and related proteins	NA	NA	NA
Unigene12998_All	6.233	13.14	1.11264	3.84087e-09	1.46108e-09	0	0	0	0	0	NA	NA	NA	XM_002449136.2 PREDICTED: Sorghum bicolor uncharacterized LOC8056287 (LOC8056287), mRNA	NA	NA	NA	NA	NA	NA
CL4299.Contig3_All	0	0	0	0	0	13.246	25.966	1.03581	7.46085e-31	5.94466e-32	NA	NA	NA	XM_021447900.1 PREDICTED: Sorghum bicolor basic leucine zipper 23 (LOC8077047), transcript variant X2, mRNA	NA	NA	NA	NA	NA	NA
CL3800.Contig2_All	2.06	11.85	2.54206	4.50502e-59	2.35979e-60	0	0	0	0	0	K13126//polyadenylate-binding protein+ko03015//mRNA surveillance pathway+ko03018//RNA degradation+ko03013//RNA transport	GO:0003723//RNA binding;GO:0005737//cytoplasm	polyadenylate-binding protein 2-like [Sorghum bicolor] >KXG35258.1 hypothetical protein SORBI_3002G150700 [Sorghum bicolor]	XM_021452638.1 PREDICTED: Sorghum bicolor polyadenylate-binding protein 2-like (LOC110432373), mRNA	Polyadenylate-binding protein 8 OS=Arabidopsis thaliana GN=PAB8 PE=1 SV=1	Poly-adenylate binding protein, unique domain	[AJ] KOG0123 Polyadenylate-binding protein (RRM superfamily)	NA	NA	NA
CL7717.Contig3_All	0	0	0	0	0	12.376	31.366	1.26815	6.44256e-141	7.48437e-143	K13082//bifunctional dihydroflavonol 4-reductase/flavanone 4-reductase [EC:1.1.1.219 1.1.1.234]+ko01100//Metabolic pathways+ko01110//Biosynthesis of secondary metabolites+ko00941//Flavonoid biosynthesis	GO:0003824//catalytic activity;GO:0050662//coenzyme binding	dihydroflavonol 4-reductase [Sorghum bicolor] >EES01136.1 hypothetical protein SORBI_3003G231000 [Sorghum bicolor]	XM_002455971.2 PREDICTED: Sorghum bicolor dihydroflavonol 4-reductase (LOC8058203), mRNA	Dihydroflavonol 4-reductase OS=Zea mays GN=A1 PE=3 SV=1	NAD dependent epimerase/dehydratase family	[V] KOG1502 Flavonol reductase/cinnamoyl-CoA reductase	NA	NA	NA
CL7239.Contig1_All	0	0	0	0	0	32.576	11.12	-1.46366	5.83154e-56	2.24738e-57	NA	GO:0006952//defense response	defensin Tm-AMP-D1.2 [Sorghum bicolor] >EES11129.1 hypothetical protein SORBI_3006G150700 [Sorghum bicolor]	XM_002446756.2 PREDICTED: Sorghum bicolor defensin Tm-AMP-D1.2 (LOC8075945), mRNA	Defensin-like protein OS=Nelumbo nucifera PE=3 SV=1	Flagellar hook-length control protein FliK	NA	NA	NA	NA
CL12094.Contig3_All	8.673	19.966	1.20704	1.55807e-68	6.85754e-70	0	0	0	0	0	K04733//interleukin-1 receptor-associated kinase 4 [EC:2.7.11.1];K12173//BRCA1-A complex subunit BRE+ko03440//Homologous recombination	NA	thaumatin-like protein 1b isoform X1 [Sorghum bicolor] >EER89930.1 hypothetical protein SORBI_3010G166700 [Sorghum bicolor]	XM_002438518.2 PREDICTED: Sorghum bicolor thaumatin-like protein 1b (LOC8076710), transcript variant X1, mRNA	Thaumatin-like protein 1b (Fragment) OS=Malus domestica PE=2 SV=1	Thaumatin family	[V] TWOG0215 Pathogenesis related proteins, group 5, and related proteins	NA	NA	NA
Unigene6157_All	0	0	0	0	0	6.143	22.893	1.89377	0	0	K15449//tRNA wybutosine-synthesizing protein 1 [EC:4.1.3.44];K16302//metal transporter CNNM	GO:0008757//S-adenosylmethionine-dependent methyltransferase activity;GO:0008168//methyltransferase activity;GO:0016021//integral component of membrane;GO:0032259//methylation;GO:0005737//cytoplasm	probable methyltransferase PMT15 [Sorghum bicolor] >KXG26943.1 hypothetical protein SORBI_3006G184100 [Sorghum bicolor]	XM_021463344.1 PREDICTED: Sorghum bicolor probable methyltransferase PMT15 (LOC110436371), mRNA	Probable methyltransferase PMT15 OS=Arabidopsis thaliana GN=At4g00750 PE=2 SV=1	Putative S-adenosyl-L-methionine-dependent methyltransferase	[R] LSE0424 A Predicted methyltransferase	NA	NA	NA
CL2629.Contig3_All	0	0	0	0	0	7.393	17.513	1.2041	1.5861e-86	3.52894e-88	K05909//laccase [EC:1.10.3.2]	GO:0046274//lignin catabolic process;GO:0016722//oxidoreductase activity, oxidizing metal ions;GO:0048046//apoplast;GO:0052716//hydroquinone:oxygen oxidoreductase activity;GO:0005507//copper ion binding	laccase-3 [Sorghum bicolor] >EES01686.1 hypothetical protein SORBI_3003G341500 [Sorghum bicolor]	XM_002456521.2 PREDICTED: Sorghum bicolor laccase-3 (LOC8085414), mRNA	Laccase-3 OS=Oryza sativa subsp. japonica GN=LAC3 PE=2 SV=1	Multicopper oxidase	[Q] KOG1263 Multicopper oxidases	NA	NA	NA
Unigene23696_All	13.266	43.106	1.70364	0	0	0	0	0	0	0	K03689//cytochrome b6-f complex subunit 8+ko01100//Metabolic pathways+ko00195//Photosynthesis	GO:0032549//ribonucleoside binding;GO:0003677//DNA binding;GO:0009535//chloroplast thylakoid membrane;GO:0017004//cytochrome complex assembly;GO:0006351//transcription, DNA-templated;GO:0009512//cytochrome b6f complex;GO:0055114//oxidation-reduction process;GO:0003899//DNA-directed 5'-3' RNA polymerase activity;GO:0045158//electron transporter, transferring electrons within cytochrome b6/f comple…	hypothetical protein SORBI_3003G171900 [Sorghum bicolor]	KX507245.1 Saccharum hybrid cultivar RB867515 chloroplast, complete genome	Cytochrome b6-f complex subunit 8 OS=Cicer arietinum GN=petN PE=3 SV=1	NA	NA	NA	NA	NA
CL230.Contig3_All	6.826	13.91	1.04222	3.80149e-21	6.25055e-22	0	0	0	0	0	K14325//RNA-binding protein with serine-rich domain 1+ko03015//mRNA surveillance pathway+ko03013//RNA transport;K13172//serine/arginine repetitive matrix protein 2	NA	protein EARLY RESPONSIVE TO DEHYDRATION 15 [Sorghum bicolor] >EES19328.1 hypothetical protein SORBI_3009G100800 [Sorghum bicolor]	XM_002440853.2 PREDICTED: Sorghum bicolor protein EARLY RESPONSIVE TO DEHYDRATION 15 (LOC8066778), mRNA	Protein EARLY RESPONSIVE TO DEHYDRATION 15 OS=Arabidopsis thaliana GN=ERD15 PE=1 SV=1	Ataxin-2 C-terminal region	[AR] KOG2146 Splicing coactivator SRm160/300, subunit SRm160 (contains PWI domain)	NA	NA	NA
CL7118.Contig11_All	16.71	33.97	1.03044	3.74649e-73	1.53737e-74	0	0	0	0	0	K13098//RNA-binding protein FUS	GO:0006950//response to stress	ATP-dependent RNA helicase laf-1 [Sorghum bicolor] >EES12155.1 hypothetical protein SORBI_3006G078500 [Sorghum bicolor]	BT065059.2 Zea mays full-length cDNA clone ZM_BFc0176K04 mRNA, complete cds	Abscisic stress-ripening protein 1 OS=Solanum lycopersicum GN=ASR1 PE=2 SV=1	ABA/WDS induced protein	[TV] KOG4297 C-type lectin	NA	NA	NA
CL2067.Contig3_All	0	0	0	0	0	20.9	8.536	-1.2413	6.23596e-111	1.00791e-112	K13029//4-hydroxyphenylacetaldehyde oxime monooxygenase [EC:1.14.14.37]+ko01110//Biosynthesis of secondary metabolites+ko00460//Cyanoamino acid metabolism	NA	4-hydroxyphenylacetaldehyde oxime monooxygenase-like [Sorghum bicolor]	XM_002466052.2 PREDICTED: Sorghum bicolor 4-hydroxyphenylacetaldehyde oxime monooxygenase (LOC8060873), mRNA	4-hydroxyphenylacetaldehyde oxime monooxygenase OS=Sorghum bicolor GN=CYP71E1 PE=1 SV=1	Cytochrome P450	[Q] KOG0156 Cytochrome P450 CYP2 subfamily	NA	NA	NA
CL9188.Contig14_All	4.303	13.063	1.6088	6.41259e-62	3.17847e-63	0	0	0	0	0	K05278//flavonol synthase [EC:1.14.11.23]+ko01100//Metabolic pathways+ko01110//Biosynthesis of secondary metabolites+ko00941//Flavonoid biosynthesis	GO:0046872//metal ion binding;GO:0016491//oxidoreductase activity	uncharacterized protein LOC100502161 [Zea mays] >XP_020405568.1 uncharacterized protein LOC100502161 isoform X1 [Zea mays] >ACR37600.1 unknown [Zea mays] >ONM36666.1 jasmonate-regulated gene 21 [Zea mays]	XM_008658875.2 PREDICTED: Zea mays probable 2-oxoglutarate-dependent dioxygenase At5g05600 (LOC103636527), mRNA	Probable 2-oxoglutarate-dependent dioxygenase At3g111800 OS=Arabidopsis thaliana GN=At3g11180 PE=2 SV=1	2OG-Fe(II) oxygenase superfamily	[QR] KOG0143 Iron/ascorbate family oxidoreductases	NA	NA	NA
CL4170.Contig3_All	7.14	18.206	1.36146	2.49564e-47	1.68693e-48	0	0	0	0	0	K14948//polypyrimidine tract-binding protein 2	GO:0043484//regulation of RNA splicing;GO:0003729//mRNA binding;GO:0005634//nucleus;GO:0008483//transaminase activity;GO:0006417//regulation of translation;GO:0030170//pyridoxal phosphate binding;GO:0000932//P-body	polypyrimidine tract-binding protein homolog 3 [Sorghum bicolor] >EES19594.1 hypothetical protein SORBI_3009G151800 [Sorghum bicolor]	XM_002441119.2 PREDICTED: Sorghum bicolor polypyrimidine tract-binding protein homolog 3 (LOC8077166), mRNA	Polypyrimidine tract-binding protein homolog 3 OS=Arabidopsis thaliana GN=At1g43190 PE=2 SV=1	RNA recognition motif. (a.k.a. RRM, RBD, or RNP domain)	[A] KOG1190 Polypyrimidine tract-binding protein	NA	NA	NA
CL361.Contig6_All	10.403	24.783	1.2579	4.69792e-89	1.45753e-90	0	0	0	0	0	K00660//chalcone synthase [EC:2.3.1.74]+ko04712//Circadian rhythm - plant+ko01100//Metabolic pathways+ko01110//Biosynthesis of secondary metabolites+ko00941//Flavonoid biosynthesis	GO:0009058//biosynthetic process;GO:0016210//naringenin-chalcone synthase activity;GO:0009813//flavonoid biosynthetic process;GO:0016747//transferase activity, transferring acyl groups other than amino-acyl groups	Chalcone synthase 3 [Dichanthelium oligosanthes]	XM_002450830.2 PREDICTED: Sorghum bicolor chalcone synthase 3 (LOC8064818), mRNA	Chalcone synthase C2 OS=Zea mays GN=C2 PE=3 SV=1	Chalcone and stilbene synthases, N-terminal domain	[Q] LSE0252 A Chalcone synthase	NA	NA	NA
Unigene40331_All	8.526	20.936	1.31135	3.30523e-62	1.63169e-63	0	0	0	0	0	K01931//protein neuralized [EC:2.3.2.27];K15688//E3 ubiquitin-protein ligase MUL1 [EC:2.3.2.27]	GO:0005634//nucleus;GO:0000151//ubiquitin ligase complex;GO:0031625//ubiquitin protein ligase binding;GO:0005737//cytoplasm;GO:0004842//ubiquitin-protein transferase activity;GO:0016874//ligase activity	probable E3 ubiquitin-protein ligase XBOS34 [Sorghum bicolor] >EER98436.1 hypothetical protein SORBI_3002G122600 [Sorghum bicolor]	XM_002461870.2 PREDICTED: Sorghum bicolor probable E3 ubiquitin-protein ligase XBOS34 (LOC8059743), mRNA	Probable E3 ubiquitin-protein ligase XBOS34 OS=Oryza sativa subsp. japonica GN=XBOS34 PE=2 SV=1	Zinc finger, C3HC4 type (RING finger)	[O] LSE0594 A Predicted E3 ubiquitin ligase	NA	NA	NA
CL6525.Contig1_All	10.32	22.566	1.13661	6.05284e-93	1.74019e-94	0	0	0	0	0	K07088//uncharacterized protein	GO:0055085//transmembrane transport;GO:0016021//integral component of membrane	protein PIN-LIKES 7-like [Sorghum bicolor] >XP_021309550.1 protein PIN-LIKES 7-like [Sorghum bicolor] >XP_021309551.1 protein PIN-LIKES 7-like [Sorghum bicolor] >XP_021309553.1 protein PIN-LIKES 7-like [Sorghum bicolor] >KXG36159.1 hypothetical protein SORBI_3002G292100 [Sorghum bicolor] >KXG36160.1 hypothetical protein SORBI_3002G292100 [Sorghum bicolor] >OQU89907.1 hypothetical protein SORBI_30…	XM_021453874.1 PREDICTED: Sorghum bicolor protein PIN-LIKES 7-like (LOC110432867), transcript variant X1, mRNA	Protein PIN-LIKES 7 OS=Arabidopsis thaliana GN=PILS7 PE=2 SV=1	Membrane transport protein	[S] KOG2722 Predicted membrane protein	NA	NA	NA
CL1156.Contig16_All	4.29	10.826	1.34532	2.0044e-37	1.79149e-38	0	0	0	0	0	NA	NA	uncharacterized protein LOC110430019 isoform X1 [Sorghum bicolor] >KXG22443.1 hypothetical protein SORBI_3009G215400 [Sorghum bicolor]	XM_021446852.1 PREDICTED: Sorghum bicolor putative aminoacrylate hydrolase RutD (LOC110430019), transcript variant X1, mRNA	NA	alpha/beta hydrolase fold	[I] KOG4178 Soluble epoxide hydrolase	NA	NA	NA
CL10251.Contig3_All	0	0	0	0	0	4.803	11.4	1.25383	1.80176e-63	6.00178e-65	K21919//BTB/POZ domain-containing protein KCTD9;K00033//6-phosphogluconate dehydrogenase [EC:1.1.1.44 1.1.1.343]+ko00030//Pentose phosphate pathway+ko01100//Metabolic pathways+ko01110//Biosynthesis of secondary metabolites+ko01200//Carbon metabolism+ko00480//Glutathione metabolism;K02575//MFS transporter, NNP family, nitrate/nitrite transporter+ko00910//Nitrogen metabolism;K08835//serine/threonin…	NA	uncharacterized protein LOC103629659 [Zea mays]	XM_021446688.1 PREDICTED: Sorghum bicolor uncharacterized LOC8084229 (LOC8084229), mRNA	NA	Plant transposon protein	[S] LSE0417 A Uncharacterized protein	NA	NA	NA
CL814.Contig32_All	0	0	0	0	0	50.353	16.036	-1.60059	0	0	K03283//heat shock 70kDa protein 1/2/6/8+ko03040//Spliceosome+ko04144//Endocytosis+ko04141//Protein processing in endoplasmic reticulum	GO:0005524//ATP binding	heat shock cognate 70 kDa protein [Sorghum bicolor] >EER92466.1 hypothetical protein SORBI_3001G418600 [Sorghum bicolor]	XM_002465423.2 PREDICTED: Sorghum bicolor heat shock cognate 70 kDa protein (LOC8084921), mRNA	Heat shock cognate 70 kDa protein OS=Petunia hybrida GN=HSP70 PE=2 SV=1	Hsp70 protein	[O] KOG0101 Molecular chaperones HSP70/HSC70, HSP70 superfamily	NA	NA	NA
CL1195.Contig40_All	9.136	30.016	1.72081	1.47908e-238	1.1777e-240	0	0	0	0	0	K07513//acetyl-CoA acyltransferase 1 [EC:2.3.1.16]+ko04146//Peroxisome+ko00280//Valine, leucine and isoleucine degradation+ko00592//alpha-Linolenic acid metabolism+ko01100//Metabolic pathways+ko01110//Biosynthesis of secondary metabolites+ko01212//Fatty acid metabolism+ko01040//Biosynthesis of unsaturated fatty acids+ko00071//Fatty acid degradation	GO:0008152//metabolic process;GO:0016747//transferase activity, transferring acyl groups other than amino-acyl groups;GO:0005777//peroxisome	3-ketoacyl-CoA thiolase 2, peroxisomal [Sorghum bicolor] >EER94131.1 hypothetical protein SORBI_3001G230100 [Sorghum bicolor]	BT042633.1 Zea mays full-length cDNA clone ZM_BFb0384M19 mRNA, complete cds	3-ketoacyl-CoA thiolase 2, peroxisomal OS=Arabidopsis thaliana GN=PED1 PE=1 SV=2	Thiolase, N-terminal domain	[I] KOG1389 3-oxoacyl CoA thiolase	NA	NA	NA
CL5912.Contig4_All	0	0	0	0	0	11.126	5.06	-1.12361	1.77159e-60	6.19211e-62	K09285//AP2-like factor, ANT lineage	GO:0003677//DNA binding;GO:0005634//nucleus;GO:0007275//multicellular organism development;GO:0006351//transcription, DNA-templated;GO:0003700//DNA binding transcription factor activity	AP2-like ethylene-responsive transcription factor AIL5 [Sorghum bicolor] >KXG27285.1 hypothetical protein SORBI_3006G245500 [Sorghum bicolor]	XM_021462480.1 PREDICTED: Sorghum bicolor AP2-like ethylene-responsive transcription factor AIL5 (LOC8068504), mRNA	AP2-like ethylene-responsive transcription factor AIL5 OS=Arabidopsis thaliana GN=AIL5 PE=2 SV=2	AP2 domain	[K] LSE0337 A Ovule development protein/AP2 domain transcription factor	http://plntfdb.bio.uni-potsdam.de/v3.0/fam_mem.php?family_id=AP2-EREBP	NA	NA
CL5594.Contig1_All	0	0	0	0	0	55.21	179.556	1.71711	0	0	NA	NA	uncharacterized protein LOC8054225 [Sorghum bicolor] >EER92670.1 hypothetical protein SORBI_3001G463400 [Sorghum bicolor]	XM_002465627.2 PREDICTED: Sorghum bicolor uncharacterized LOC8054225 (LOC8054225), mRNA	NA	NA	NA	NA	NA	NA
CL1739.Contig1_All	35.54	15.843	-1.16744	5.23657e-154	7.78818e-156	0	0	0	0	0	K05016//chloride channel 7;K22020//mucin-19	GO:0008375//acetylglucosaminyltransferase activity;GO:0016021//integral component of membrane	hypothetical protein [Zea mays]	XM_002444855.2 PREDICTED: Sorghum bicolor uncharacterized LOC8068543 (LOC8068543), mRNA	CASP-like protein 4A1 OS=Sorghum bicolor GN=Sb04g002820 PE=3 SV=1	Core-2/I-Branching enzyme	[S] LSE0353 A Uncharacterized protein	NA	NA	NA
CL2818.Contig8_All	11.523	5.46	-1.07374	2.86309e-33	2.91478e-34	0	0	0	0	0	K00387//sulfite oxidase [EC:1.8.3.1]+ko00920//Sulfur metabolism+ko01100//Metabolic pathways	GO:0042128//nitrate assimilation;GO:0030151//molybdenum ion binding;GO:0016491//oxidoreductase activity	sulfite oxidase [Sorghum bicolor] >EES15314.1 hypothetical protein SORBI_3007G194300 [Sorghum bicolor]	EU967811.1 Zea mays clone 306303 sulfite oxidase mRNA, complete cds	Sulfite oxidase OS=Arabidopsis thaliana GN=SOX PE=1 SV=1	Oxidoreductase molybdopterin binding domain	[C] KOG0535 Sulfite oxidase, molybdopterin-binding component	NA	NA	NA
CL3787.Contig1_All	21.553	10.743	-1.00094	6.9168e-81	2.46262e-82	0	0	0	0	0	K06119//sulfoquinovosyltransferase [EC:2.4.1.-]+ko01100//Metabolic pathways+ko00561//Glycerolipid metabolism	GO:0009247//glycolipid biosynthetic process;GO:0046506//sulfolipid biosynthetic process;GO:0046510//UDP-sulfoquinovose:DAG sulfoquinovosyltransferase activity;GO:0016740//transferase activity;GO:0009941//chloroplast envelope	sulfoquinovosyl transferase SQD2 [Sorghum bicolor] >EER95711.1 hypothetical protein SORBI_3002G000600 [Sorghum bicolor]	XM_002459145.2 PREDICTED: Sorghum bicolor sulfoquinovosyl transferase SQD2 (LOC8054484), mRNA	Sulfoquinovosyl transferase SQD2 OS=Arabidopsis thaliana GN=SQD2 PE=1 SV=1	Glycosyl transferases group 1	[MOI] KOG1111 N-acetylglucosaminyltransferase complex, subunit PIG-A/SPT14, required for phosphatidylinositol biosynthesis/Sulfolipid synthase	NA	NA	NA
Unigene17700_All	0	0	0	0	0	10.803	5.013	-1.06647	5.33765e-53	2.20667e-54	K13172//serine/arginine repetitive matrix protein 2;K13412//calcium-dependent protein kinase [EC:2.7.11.1]+ko04626//Plant-pathogen interaction	GO:0071633//dihydroceramidase activity;GO:0010118//stomatal movement;GO:0005794//Golgi apparatus;GO:0016021//integral component of membrane;GO:0090406//pollen tube;GO:0009860//pollen tube growth;GO:1902456//regulation of stomatal opening	uncharacterized protein LOC8079525 [Sorghum bicolor] >EES00078.1 hypothetical protein SORBI_3003G022400 [Sorghum bicolor]	XM_002454913.2 PREDICTED: Sorghum bicolor uncharacterized LOC8079525 (LOC8079525), mRNA	Formin-like protein 14 OS=Arabidopsis thaliana GN=FH14 PE=3 SV=3	Protein of unknown function (DUF616)	[R] TWOG0242 Heme-binding protein	NA	NA	NA
CL5328.Contig6_All	0	0	0	0	0	13.406	3.23	-1.92932	7.02392e-51	3.04394e-52	K14325//RNA-binding protein with serine-rich domain 1+ko03015//mRNA surveillance pathway+ko03013//RNA transport	NA	late embryogenesis abundant protein group 3 variant 1 [Pogonatherum paniceum]	XM_021447547.1 PREDICTED: Sorghum bicolor late embryogenesis abundant protein, group 3-like (LOC110430243), mRNA	Late embryogenesis abundant protein, group 3 OS=Zea mays GN=MGL3 PE=2 SV=1	Late embryogenesis abundant protein	[S] KOG4744 Uncharacterized conserved protein	NA	NA	NA
CL10447.Contig1_All	31.093	63.06	1.02645	1.79221e-164	2.40557e-166	0	0	0	0	0	K19041//E3 ubiquitin-protein ligase RNF38/44 [EC:2.3.2.27]	GO:0061630//ubiquitin protein ligase activity;GO:0043161//proteasome-mediated ubiquitin-dependent protein catabolic process;GO:0016021//integral component of membrane	putative RING zinc finger domain superfamily protein [Zea mays] >ACN33915.1 unknown [Zea mays] >AQK67208.1 NEP1-interacting protein-like 1 [Zea mays]	XM_002437557.2 PREDICTED: Sorghum bicolor NEP1-interacting protein-like 1 (LOC8069201), mRNA	NEP1-interacting protein 1 OS=Arabidopsis thaliana GN=NIP1 PE=1 SV=2	Ring finger domain	[O] KOG0800 FOG: Predicted E3 ubiquitin ligase	NA	NA	NA
Unigene29004_All	2.486	10.736	2.11418	2.79274e-92	8.11648e-94	0	0	0	0	0	K05577//NAD(P)H-quinone oxidoreductase subunit 5 [EC:1.6.5.3]+ko01100//Metabolic pathways+ko00190//Oxidative phosphorylation	GO:0006810//transport;GO:0009535//chloroplast thylakoid membrane;GO:0016021//integral component of membrane;GO:0042773//ATP synthesis coupled electron transport;GO:0048038//quinone binding;GO:0009536//plastid;GO:0008137//NADH dehydrogenase (ubiquinone) activity	NADH-plastoquinone oxidoreductase subunit 5 (plastid) [Danthonia californica] >AIQ79503.1 NADH-plastoquinone oxidoreductase subunit 5 (plastid) [Danthonia californica]	LN849914.1 Saccharum hybrid chloroplast complete genome, cultivar RB72454	NAD(P)H-quinone oxidoreductase subunit 5, chloroplastic OS=Calycanthus floridus var. glaucus GN=ndhF PE=3 SV=1	Proton-conducting membrane transporter	[C] KOG4668 NADH dehydrogenase subunits 2, 5, and related proteins	NA	NA	NA
Unigene35928_All	0	0	0	0	0	56.093	12.59	-2.05038	5.96562e-66	1.88323e-67	K13993//HSP20 family protein+ko04141//Protein processing in endoplasmic reticulum	NA	small heat-shock protein [Saccharum hybrid cultivar ROC22]	JQ712579.1 Saccharum hybrid cultivar ROC22 small heat-shock protein (SLHSP) mRNA, complete cds	16.9 kDa class I heat shock protein 1 OS=Triticum aestivum GN=hsp16.9A PE=2 SV=1	NA	[O] KOG0710 Molecular chaperone (small heat-shock protein Hsp26/Hsp42)	NA	NA	NA
CL2902.Contig4_All	0	0	0	0	0	277.43	72.886	-1.8551	0	0	K13993//HSP20 family protein+ko04141//Protein processing in endoplasmic reticulum	NA	16.9 kDa class I heat shock protein 1 [Sorghum bicolor] >EES02531.1 hypothetical protein SORBI_3003G081900 [Sorghum bicolor]	XM_002457366.2 PREDICTED: Sorghum bicolor 16.9 kDa class I heat shock protein 1 (LOC8073342), mRNA	16.9 kDa class I heat shock protein 1 OS=Oryza sativa subsp. japonica GN=HSP16.9A PE=1 SV=1	Hsp20/alpha crystallin family	[O] KOG0710 Molecular chaperone (small heat-shock protein Hsp26/Hsp42)	NA	NA	NA
CL1784.Contig6_All	0	0	0	0	0	9.173	24.206	1.3833	3.86185e-103	6.94407e-105	K18453//ADP-ribose/FAD diphosphatase [EC:3.6.1.13 3.6.1.18]+ko00740//Riboflavin metabolism+ko00230//Purine metabolism+ko01100//Metabolic pathways	GO:0047884//FAD diphosphatase activity;GO:0016787//hydrolase activity;GO:0009416//response to light stimulus;GO:0042726//flavin-containing compound metabolic process;GO:0009507//chloroplast	nudix hydrolase 23 isoform X1 [Zea mays] >ACF78393.1 unknown [Zea mays] >ONM57067.1 Nudix hydrolase 23 chloroplastic [Zea mays]	XM_002462759.2 PREDICTED: Sorghum bicolor nudix hydrolase 23, chloroplastic (LOC8074182), mRNA	Nudix hydrolase 23, chloroplastic OS=Arabidopsis thaliana GN=NUDT23 PE=1 SV=2	Nudix N-terminal	[L] KOG3084 NADH pyrophosphatase I of the Nudix family of hydrolases	NA	NA	NA
CL1389.Contig6_All	4.466	12.74	1.52075	3.90386e-59	2.04045e-60	0	0	0	0	0	K17987//next to BRCA1 gene 1 protein;K22020//mucin-19	NA	unknown [Zea mays]	XM_021448216.1 PREDICTED: Sorghum bicolor homeobox protein BEL1 homolog (LOC110430492), transcript variant X3, mRNA	Formin-like protein 20 OS=Arabidopsis thaliana GN=FH20 PE=2 SV=3	Homeobox KN domain	[R] KOG0825 PHD Zn-finger protein	NA	NA	NA
CL11903.Contig11_All	5.31	13.713	1.39068	8.79977e-24	1.27754e-24	0	0	0	0	0	NA	NA	hypothetical protein SORBI_3001G533700 [Sorghum bicolor]	XM_021446923.1 PREDICTED: Sorghum bicolor serine/threonine-protein kinase OSR1-like (LOC110430056), transcript variant X2, mRNA	NA	NA	NA	NA	NA	NA
CL10563.Contig2_All	0	0	0	0	0	11.456	4.08	-1.44984	7.92312e-85	1.80085e-86	K15633//2,3-bisphosphoglycerate-independent phosphoglycerate mutase [EC:5.4.2.12]+ko00010//Glycolysis / Gluconeogenesis+ko01230//Biosynthesis of amino acids+ko01100//Metabolic pathways+ko01110//Biosynthesis of secondary metabolites+ko00260//Glycine, serine and threonine metabolism+ko01200//Carbon metabolism	GO:0006007//glucose catabolic process;GO:0004619//phosphoglycerate mutase activity;GO:0005737//cytoplasm;GO:0030145//manganese ion binding	2,3-bisphosphoglycerate-independent phosphoglycerate mutase [Sorghum bicolor] >EER94920.1 hypothetical protein SORBI_3001G384100 [Sorghum bicolor]	XM_002467877.2 PREDICTED: Sorghum bicolor 2,3-bisphosphoglycerate-independent phosphoglycerate mutase (LOC8083675), mRNA	2,3-bisphosphoglycerate-independent phosphoglycerate mutase OS=Ricinus communis PE=1 SV=2	Metalloenzyme superfamily	[G] KOG4513 Phosphoglycerate mutase	NA	NA	NA
Unigene30288_All	0	0	0	0	0	35.7	16.223	-1.10812	3.99094e-107	6.82343e-109	K13051//beta-aspartyl-peptidase (threonine type) [EC:3.4.19.5]	GO:0004067//asparaginase activity	probable isoaspartyl peptidase/L-asparaginase 2 [Sorghum bicolor] >EES11555.1 hypothetical protein SORBI_3006G243200 [Sorghum bicolor]	XM_002447182.2 PREDICTED: Sorghum bicolor probable isoaspartyl peptidase/L-asparaginase 2 (LOC8079595), mRNA	Probable isoaspartyl peptidase/L-asparaginase 2 OS=Arabidopsis thaliana GN=At3g16150 PE=2 SV=2	Asparaginase	[E] KOG1592 Asparaginase	NA	NA	NA
CL9071.Contig3_All	8.776	21.363	1.28898	5.7854e-102	1.49385e-103	0	0	0	0	0	K06901//putative MFS transporter, AGZA family, xanthine/uracil permease	GO:0015854//guanine transport;GO:0005345//purine nucleobase transmembrane transporter activity;GO:0015853//adenine transport;GO:0016021//integral component of membrane	adenine/guanine permease AZG1 [Sorghum bicolor] >EES19315.1 hypothetical protein SORBI_3009G097100 [Sorghum bicolor]	XM_002440840.2 PREDICTED: Sorghum bicolor adenine/guanine permease AZG1 (LOC8066765), mRNA	Adenine/guanine permease AZG1 OS=Arabidopsis thaliana GN=AZG1 PE=2 SV=1	Permease family	[K] KOG0260 RNA polymerase II, large subunit	NA	NA	NA
CL10682.Contig1_All	5.813	12.343	1.0935	5.37307e-111	1.24528e-112	0	0	0	0	0	K14317//nuclear pore complex protein Nup214+ko03013//RNA transport	NA	uncharacterized protein LOC8058256 isoform X1 [Sorghum bicolor] >KXG33009.1 hypothetical protein SORBI_3003G240700 [Sorghum bicolor]	XM_002458197.2 PREDICTED: Sorghum bicolor uncharacterized LOC8058256 (LOC8058256), transcript variant X1, mRNA	NA	Coatomer WD associated region	[O] KOG0907 Thioredoxin	NA	NA	NA
Unigene18616_All	0	0	0	0	0	6.293	12.746	1.04475	5.80383e-20	7.48548e-21	K22020//mucin-19	GO:0016021//integral component of membrane	hypothetical protein [Zea mays]	XM_002455141.2 PREDICTED: Sorghum bicolor uncharacterized LOC8059140 (LOC8059140), mRNA	Proline-rich receptor-like protein kinase PERK1 OS=Arabidopsis thaliana GN=PERK1 PE=2 SV=1	NA	[K] KOG0147 Transcriptional coactivator CAPER (RRM superfamily)	NA	NA	NA
CL9132.Contig1_All	12.436	5.173	-1.26103	4.24016e-82	1.48311e-83	0	0	0	0	0	K08332//vacuolar protein 8	NA	U-box domain-containing protein 43 [Sorghum bicolor] >KXG34107.1 hypothetical protein SORBI_3003G424400 [Sorghum bicolor]	XM_002459046.2 PREDICTED: Sorghum bicolor U-box domain-containing protein 43 (LOC8062314), mRNA	U-box domain-containing protein 2 OS=Arabidopsis thaliana GN=PUB2 PE=2 SV=1	Armadillo/beta-catenin-like repeat	[S] KOG3017 Defense-related protein containing SCP domain	NA	NA	NA
CL11925.Contig2_All	0	0	0	0	0	13.556	6.366	-1.0754	2.37429e-126	3.22593e-128	K14494//DELLA protein+ko04075//Plant hormone signal transduction	GO:0005634//nucleus;GO:0006355//regulation of transcription, DNA-templated;GO:0043565//sequence-specific DNA binding;GO:0006351//transcription, DNA-templated;GO:0003700//DNA binding transcription factor activity	chitin-inducible gibberellin-responsive protein 2 [Sorghum bicolor] >EER97449.1 hypothetical protein SORBI_3002G354900 [Sorghum bicolor]	XM_002460883.2 PREDICTED: Sorghum bicolor chitin-inducible gibberellin-responsive protein 2 (LOC8058364), mRNA	Chitin-inducible gibberellin-responsive protein 2 OS=Oryza sativa subsp. japonica GN=CIGR2 PE=2 SV=1	GRAS domain family	[TK] LSE0487 A Gibberellin response modulator/Predicted transcription factor	http://plntfdb.bio.uni-potsdam.de/v3.0/fam_mem.php?family_id=GRAS	NA	NA
CL11485.Contig4_All	6.83	30.5	2.15864	0	0	0	0	0	0	0	K00475//naringenin 3-dioxygenase [EC:1.14.11.9]+ko01100//Metabolic pathways+ko01110//Biosynthesis of secondary metabolites+ko00941//Flavonoid biosynthesis;K05278//flavonol synthase [EC:1.14.11.23]+ko01100//Metabolic pathways+ko01110//Biosynthesis of secondary metabolites+ko00941//Flavonoid biosynthesis	GO:0046872//metal ion binding;GO:0016491//oxidoreductase activity	protein DMR6-LIKE OXYGENASE 1 [Zea mays] >ONM14668.1 Protein DMR6-LIKE OXYGENASE 2 [Zea mays]	XM_002448337.2 PREDICTED: Sorghum bicolor protein DMR6-LIKE OXYGENASE 1 (LOC8060435), mRNA	Protein DMR6-LIKE OXYGENASE 1 OS=Arabidopsis thaliana GN=DLO1 PE=1 SV=1	2OG-Fe(II) oxygenase superfamily	[QR] KOG0143 Iron/ascorbate family oxidoreductases	NA	NA	NA
Unigene29403_All	0	0	0	0	0	3.113	10.803	1.64512	8.86517e-17	1.37708e-17	K02974//small subunit ribosomal protein S24e+ko03010//Ribosome	GO:0005840//ribosome;GO:0006412//translation;GO:0003735//structural constituent of ribosome	unknown [Lotus japonicus]	NA	40S ribosomal protein S24-1 OS=Arabidopsis thaliana GN=RPS24A PE=2 SV=1	Ribosomal protein S24e	[J] KOG3424 40S ribosomal protein S24	NA	NA	NA
Unigene19127_All	0	0	0	0	0	4.213	12.53	1.46086	1.66806e-15	2.81318e-16	NA	NA	NA	NA	NA	Lipocalin / cytosolic fatty-acid binding protein family	[I] KOG4015 Fatty acid-binding protein FABP	NA	NA	NA
CL3860.Contig3_All	10.776	2.096	-2.34975	7.64431e-42	5.94542e-43	0	0	0	0	0	K06966//uncharacterized protein	GO:0005634//nucleus;GO:0016787//hydrolase activity;GO:0009691//cytokinin biosynthetic process	probable cytokinin riboside 5'-monophosphate phosphoribohydrolase LOGL7 isoform X2 [Sorghum bicolor] >EES18588.1 hypothetical protein SORBI_3009G214600 [Sorghum bicolor]	XM_002440113.2 PREDICTED: Sorghum bicolor probable cytokinin riboside 5'-monophosphate phosphoribohydrolase LOGL7 (LOC8061078), transcript variant X2, mRNA	Probable cytokinin riboside 5'-monophosphate phosphoribohydrolase LOGL7 OS=Oryza sativa subsp. japonica GN=LOGL7 PE=2 SV=1	Possible lysine decarboxylase	[RE] TWOG0190 Predicted lysine decarboxylase	NA	NA	NA
CL304.Contig8_All	17.113	34.346	1.00956	1.85977e-91	5.50549e-93	0	0	0	0	0	K07374//tubulin alpha+ko04145//Phagosome	GO:0005874//microtubule;GO:0007017//microtubule-based process;GO:0005200//structural constituent of cytoskeleton;GO:0005525//GTP binding;GO:0005737//cytoplasm;GO:0003924//GTPase activity	tubulin alpha-3 chain [Aegilops tauschii subsp. tauschii] >Q9ZRR5.1 RecName: Full=Tubulin alpha-3 chain >CAA10663.1 alpha-tubulin 3 [Hordeum vulgare subsp. vulgare] >ABD92933.1 alpha tubulin-3B [Triticum aestivum] >ABD92934.1 alpha tubulin-3A [Triticum aestivum] >ABD92935.1 alpha tubulin-3D [Triticum aestivum] >BAJ87680.1 predicted protein [Hordeum vulgare subsp. vulgare] >EMS48260.1 Tubulin alph…	XM_021465783.1 PREDICTED: Sorghum bicolor tubulin alpha-1 chain (LOC110437353), mRNA	Tubulin alpha-3 chain OS=Hordeum vulgare GN=TUBA3 PE=2 SV=1	Tubulin/FtsZ family, GTPase domain	[Z] KOG1376 Alpha tubulin	NA	NA	NA
CL1881.Contig3_All	3.93	13.853	1.82171	2.6982e-82	9.39933e-84	0	0	0	0	0	K05278//flavonol synthase [EC:1.14.11.23]+ko01100//Metabolic pathways+ko01110//Biosynthesis of secondary metabolites+ko00941//Flavonoid biosynthesis;K04124//gibberellin 3-beta-dioxygenase [EC:1.14.11.15]+ko00904//Diterpenoid biosynthesis+ko01110//Biosynthesis of secondary metabolites	GO:0046872//metal ion binding;GO:1901601//strigolactone biosynthetic process;GO:0016491//oxidoreductase activity	flavonol synthase/flavanone 3-hydroxylase [Zea mays] >ACN34001.1 unknown [Zea mays]	XM_002459012.2 PREDICTED: Sorghum bicolor protein SRG1 (LOC8081307), mRNA	Probable 2-oxoglutarate-dependent dioxygenase ANS OS=Arabidopsis thaliana GN=ANS PE=2 SV=1	2OG-Fe(II) oxygenase superfamily	[QR] KOG0143 Iron/ascorbate family oxidoreductases	NA	NA	NA
CL4735.Contig3_All	58.796	24.846	-1.2282	3.92699e-103	9.95002e-105	0	0	0	0	0	K22139//mitochondrial pyruvate carrier 2;K00430//peroxidase [EC:1.11.1.7]+ko01100//Metabolic pathways+ko01110//Biosynthesis of secondary metabolites+ko00940//Phenylpropanoid biosynthesis;K13171//serine/arginine repetitive matrix protein 1+ko03015//mRNA surveillance pathway+ko03013//RNA transport	NA	PREDICTED: low molecular mass early light-inducible protein HV90, chloroplastic-like [Setaria italica] >KQL22662.1 hypothetical protein SETIT_031233mg [Setaria italica]	XM_002461491.2 PREDICTED: Sorghum bicolor low molecular mass early light-inducible protein HV90, chloroplastic (LOC8060733), mRNA	High molecular mass early light-inducible protein HV58, chloroplastic OS=Hordeum vulgare PE=2 SV=1	Chlorophyll A-B binding protein	[A] KOG1869 Splicing coactivator SRm160/300, subunit SRm300	NA	NA	NA
CL11485.Contig2_All	27.576	58.686	1.09267	5.76581e-184	6.67332e-186	0	0	0	0	0	K00475//naringenin 3-dioxygenase [EC:1.14.11.9]+ko01100//Metabolic pathways+ko01110//Biosynthesis of secondary metabolites+ko00941//Flavonoid biosynthesis	GO:0046872//metal ion binding;GO:0016491//oxidoreductase activity	protein DMR6-LIKE OXYGENASE 1 [Sorghum bicolor] >EES12710.1 hypothetical protein SORBI_3006G190100 [Sorghum bicolor]	XM_002448337.2 PREDICTED: Sorghum bicolor protein DMR6-LIKE OXYGENASE 1 (LOC8060435), mRNA	Protein DMR6-LIKE OXYGENASE 1 OS=Arabidopsis thaliana GN=DLO1 PE=1 SV=1	2OG-Fe(II) oxygenase superfamily	[QR] KOG0143 Iron/ascorbate family oxidoreductases	NA	NA	NA
CL254.Contig8_All	0.69	11.98	4.12226	7.85339e-158	1.10548e-159	0	0	0	0	0	K08869//aarF domain-containing kinase;K17613//calcineurin-binding protein cabin-1;K00430//peroxidase [EC:1.11.1.7]+ko01100//Metabolic pathways+ko01110//Biosynthesis of secondary metabolites+ko00940//Phenylpropanoid biosynthesis;K02184//formin 2	GO:0003677//DNA binding;GO:0005634//nucleus;GO:0006355//regulation of transcription, DNA-templated;GO:0006351//transcription, DNA-templated	transcription factor DIVARICATA [Sorghum bicolor] >EES19607.1 hypothetical protein SORBI_3009G154200 [Sorghum bicolor]	XM_002441132.2 PREDICTED: Sorghum bicolor transcription factor DIVARICATA (LOC8072504), mRNA	Transcription factor MYB1R1 OS=Solanum tuberosum PE=2 SV=1	Myb-like DNA-binding domain	[O] KOG0724 Zuotin and related molecular chaperones (DnaJ superfamily), contains DNA-binding domains	http://plntfdb.bio.uni-potsdam.de/v3.0/fam_mem.php?family_id=MYB	NA	NA
CL3616.Contig2_All	0	0	0	0	0	14.9	46.126	1.55224	0	0	K08237//hydroquinone glucosyltransferase [EC:2.4.1.218];K12938//anthocyanidin 5,3-O-glucosyltransferase [EC:2.4.1.-]+ko00942//Anthocyanin biosynthesis	GO:0080043//quercetin 3-O-glucosyltransferase activity;GO:0043231//intracellular membrane-bounded organelle;GO:0008152//metabolic process;GO:0080044//quercetin 7-O-glucosyltransferase activity	anthocyanidin 3-O-glucosyltransferase 2 [Sorghum bicolor] >EER89244.1 hypothetical protein SORBI_3010G048600 [Sorghum bicolor]	XM_002437832.2 PREDICTED: Sorghum bicolor anthocyanidin 3-O-glucosyltransferase 2 (LOC8071363), mRNA	UDP-glycosyltransferase 71K1 OS=Malus domestica GN=UGT71K1 PE=1 SV=1	UDP-glucoronosyl and UDP-glucosyl transferase	[GC] KOG1192 UDP-glucuronosyl and UDP-glucosyl transferase	NA	NA	NA
CL8327.Contig1_All	0	0	0	0	0	13.513	6.65	-1.04108	5.64843e-32	4.30655e-33	NA	NA	hypothetical protein SORBI_3004G030501 [Sorghum bicolor]	XM_002453215.2 PREDICTED: Sorghum bicolor pentatricopeptide repeat-containing protein At2g17140 (LOC8069928), mRNA	NA	Protein of unknown function (DUF3460)	NA	NA	NA	NA
Unigene28966_All	0	0	0	0	0	41.953	14.216	-1.45883	1.45108e-74	3.9175e-76	K02995//small subunit ribosomal protein S8e+ko03010//Ribosome	GO:0008270//zinc ion binding	EC protein homolog [Sorghum bicolor] >EER94573.1 hypothetical protein SORBI_3001G311200 [Sorghum bicolor]	XM_002467530.2 PREDICTED: Sorghum bicolor EC protein homolog (LOC8062855), mRNA	EC protein homolog OS=Zea mays PE=3 SV=2	NA	[P] LSE1963 A Predicted metallothionein	NA	NA	NA
CL888.Contig2_All	0	0	0	0	0	15.413	4.693	-1.713	2.11648e-45	1.04977e-46	NA	NA	NA	KP063115.1 Saccharum officinarum clone LA Purple_99P01 genomic sequence, complete sequence	NA	NA	NA	NA	NA	NA
CL12256.Contig6_All	4.87	10.433	1.12701	8.08924e-10	2.86992e-10	0	0	0	0	0	K12832//splicing factor 3B subunit 5+ko03040//Spliceosome	GO:0000398//mRNA splicing, via spliceosome;GO:0005686//U2 snRNP;GO:0005689//U12-type spliceosomal complex;GO:0071011//precatalytic spliceosome	uncharacterized protein LOC100285762 [Zea mays] >NP_001340306.1 uncharacterized protein At4g14342 [Zea mays] >XP_002451917.1 uncharacterized protein At4g14342 [Sorghum bicolor] >XP_002445576.1 uncharacterized protein At4g14342 [Sorghum bicolor] >XP_021320999.1 uncharacterized protein At4g14342 [Sorghum bicolor] >XP_021321000.1 uncharacterized protein At4g14342 [Sorghum bicolor] >XP_021321001.1 un…	XM_021465325.1 PREDICTED: Sorghum bicolor uncharacterized protein At4g14342 (LOC8077862), transcript variant X3, mRNA	Uncharacterized protein At4g14342 OS=Arabidopsis thaliana GN=At4g14342 PE=3 SV=1	NA	[S] KOG3485 Uncharacterized conserved protein	NA	NA	NA
CL7574.Contig1_All	10.806	4.52	-1.25544	1.54722e-81	5.45581e-83	0	0	0	0	0	NA	NA	uncharacterized protein LOC8058080 isoform X1 [Sorghum bicolor] >KXG38921.1 hypothetical protein SORBI_3001G298900 [Sorghum bicolor]	XM_021450948.1 PREDICTED: Sorghum bicolor uncharacterized LOC8058080 (LOC8058080), transcript variant X2, mRNA	NA	Agenet domain	[S] LSE0133 A Uncharacterized protein	NA	NA	NA
Unigene5437_All	0	0	0	0	0	7.69	16.24	1.1006	1.9564e-47	9.12563e-49	K10999//cellulose synthase A [EC:2.4.1.12]	GO:0016760//cellulose synthase (UDP-forming) activity;GO:0046872//metal ion binding;GO:0030244//cellulose biosynthetic process;GO:0016021//integral component of membrane;GO:0071555//cell wall organization;GO:0005886//plasma membrane	probable cellulose synthase A catalytic subunit 8 [UDP-forming] [Sorghum bicolor] >EER96059.2 hypothetical protein SORBI_3002G075500 [Sorghum bicolor]	XM_021452948.1 PREDICTED: Sorghum bicolor probable cellulose synthase A catalytic subunit 8 [UDP-forming] (LOC8069092), mRNA	Probable cellulose synthase A catalytic subunit 8 [UDP-forming] OS=Oryza sativa subsp. japonica GN=CESA8 PE=1 SV=1	Zinc-binding RING-finger	[MG] LSE0129 A Cellulose synthase catalytic subunit	NA	NA	NA
CL7175.Contig5_All	15.806	7.853	-1.00384	2.93755e-27	3.71065e-28	0	0	0	0	0	K10523//speckle-type POZ protein;K19307//25S rRNA (uracil2634-N3)-methyltransferase [EC:2.1.1.313]	GO:0046914//transition metal ion binding;GO:0030001//metal ion transport;GO:0005737//cytoplasm;GO:0046916//cellular transition metal ion homeostasis	heavy metal-associated isoprenylated plant protein 46 [Sorghum bicolor] >EES12334.1 hypothetical protein SORBI_3006G114200 [Sorghum bicolor]	XM_002447961.2 PREDICTED: Sorghum bicolor heavy metal-associated isoprenylated plant protein 46 (LOC8058680), mRNA	Heavy metal-associated isoprenylated plant protein 16 OS=Arabidopsis thaliana GN=HIPP16 PE=2 SV=1	RNA binding activity-knot of a chromodomain	[S] LSE0145 A Uncharacterized protein	NA	NA	NA
CL4281.Contig1_All	0	0	0	0	0	14.643	38.056	1.40693	4.13729e-128	5.50637e-130	K03868//RING-box protein 1+ko04141//Protein processing in endoplasmic reticulum+ko03420//Nucleotide excision repair+ko04120//Ubiquitin mediated proteolysis;K04733//interleukin-1 receptor-associated kinase 4 [EC:2.7.11.1];K22020//mucin-19	NA	GEM-like protein 4 [Sorghum bicolor] >EES12539.1 hypothetical protein SORBI_3006G154500 [Sorghum bicolor]	XM_002448166.2 PREDICTED: Sorghum bicolor GEM-like protein 4 (LOC8056029), mRNA	GEM-like protein 4 OS=Arabidopsis thaliana GN=At5g08350 PE=2 SV=1	GRAM domain	[RT] LSE0436 A Abscisic acid-responsive protein, contains GRAM domain	NA	NA	NA
CL5410.Contig3_All	20.543	7.483	-1.45409	0	0	0	0	0	0	0	K11647//SWI/SNF-related matrix-associated actin-dependent regulator of chromatin subfamily A member 2/4 [EC:3.6.4.-]	GO:0040029//regulation of gene expression, epigenetic;GO:0003677//DNA binding;GO:0005634//nucleus;GO:1903798//regulation of production of miRNAs involved in gene silencing by miRNA;GO:1900036//positive regulation of cellular response to heat;GO:0010199//organ boundary specification between lateral organs and the meristem;GO:0005829//cytosol;GO:0003682//chromatin binding;GO:0008270//zinc ion bindi…	ATP-dependent helicase BRM isoform X3 [Sorghum bicolor]	XM_002453115.2 PREDICTED: Sorghum bicolor ATP-dependent helicase BRM (LOC8066511), transcript variant X3, mRNA	ATP-dependent helicase BRM OS=Arabidopsis thaliana GN=BRM PE=1 SV=1	SNF2 family N-terminal domain	[BK] KOG0386 Chromatin remodeling complex SWI/SNF, component SWI2 and related ATPases (DNA/RNA helicase superfamily)	NA	NA	NA
CL6020.Contig3_All	35.94	15.14	-1.22895	2.67136e-40	2.1787e-41	0	0	0	0	0	NA	GO:0016021//integral component of membrane	uncharacterized protein LOC8063147 [Sorghum bicolor] >EES03995.1 hypothetical protein SORBI_3003G380200 [Sorghum bicolor]	XM_002458830.2 PREDICTED: Sorghum bicolor TVP38/TMEM64 family membrane protein slr0305 (LOC8063147), mRNA	Formin-like protein 5 OS=Oryza sativa subsp. japonica GN=FH5 PE=2 SV=2	NA	[AR] KOG2146 Splicing coactivator SRm160/300, subunit SRm160 (contains PWI domain)	NA	NA	NA
Unigene3054_All	0	0	0	0	0	4.463	10.173	1.18332	4.96835e-31	3.9223e-32	K13413//mitogen-activated protein kinase kinase 4/5 [EC:2.7.12.2]+ko04626//Plant-pathogen interaction+ko04016//MAPK signaling pathway - plant+ko04075//Plant hormone signal transduction;K14325//RNA-binding protein with serine-rich domain 1+ko03015//mRNA surveillance pathway+ko03013//RNA transport;K17987//next to BRCA1 gene 1 protein	NA	putative protein of unknown function (DUF640) domain family protein [Zea mays] >ONM15961.1 Protein LIGHT-DEPENDENT SHORT HYPOCOTYLS 3 [Zea mays]	XM_021463993.1 PREDICTED: Sorghum bicolor protein G1-like4 (LOC8054276), mRNA	Protein G1-like4 OS=Oryza sativa subsp. japonica GN=G1L4 PE=1 SV=2	Protein of unknown function (DUF640)	[S] LSE0408 A Uncharacterized protein	NA	NA	NA
CL10394.Contig4_All	0	0	0	0	0	22.11	47.266	1.15942	1.21284e-132	1.5131e-134	K02184//formin 2;K21952//CASK-interacting protein	NA	hypothetical protein ZEAMMB73_Zm00001d040126 [Zea mays]	NM_001149593.1 Zea mays uncharacterized LOC100275537 (umc2793), mRNA >EU956556.1 Zea mays clone 1565963 hypothetical protein mRNA, complete cds	Lysine-rich arabinogalactan protein 19 OS=Arabidopsis thaliana GN=AGP19 PE=2 SV=2	Collagen triple helix repeat (20 copies)	[R] LSE0121 A AAI domain	NA	NA	NA
CL1553.Contig4_All	15.853	5.7	-1.4605	3.08619e-34	3.05151e-35	0	0	0	0	0	K08232//monodehydroascorbate reductase (NADH) [EC:1.6.5.4]+ko01100//Metabolic pathways+ko00053//Ascorbate and aldarate metabolism	GO:0098869//cellular oxidant detoxification;GO:0050660//flavin adenine dinucleotide binding;GO:0016656//monodehydroascorbate reductase (NADH) activity;GO:0005737//cytoplasm	monodehydroascorbate reductase [Sorghum bicolor] >KXG35115.1 hypothetical protein SORBI_3002G133800 [Sorghum bicolor]	AY103967.1 Zea mays PCO066827 mRNA sequence	Monodehydroascorbate reductase 1, peroxisomal OS=Arabidopsis thaliana GN=MDAR1 PE=1 SV=1	Pyridine nucleotide-disulphide oxidoreductase	[R] KOG1336 Monodehydroascorbate/ferredoxin reductase	NA	NA	NA
Unigene15588_All	0	0	0	0	0	116.883	304.953	1.37046	0	0	K20547//basic endochitinase B [EC:3.2.1.14]+ko04016//MAPK signaling pathway - plant+ko00520//Amino sugar and nucleotide sugar metabolism+ko01100//Metabolic pathways	NA	uncharacterized protein LOC100272630 precursor [Zea mays] >ACF84086.1 unknown [Zea mays]	XM_021462661.1 PREDICTED: Sorghum bicolor 36.4 kDa proline-rich protein-like (LOC110436219), mRNA	36.4 kDa proline-rich protein OS=Solanum lycopersicum GN=TPRP-F1 PE=2 SV=1	FAD binding domain of DNA photolyase	[R] LSE0121 A AAI domain	NA	NA	NA
CL7002.Contig4_All	3.223	16.016	2.32249	6.05444e-91	1.81296e-92	0	0	0	0	0	NA	NA	hypothetical protein [Zea mays] >ACG28119.1 hypothetical protein [Zea mays]	EU956001.1 Zea mays clone 1555248 hypothetical protein mRNA, complete cds	NA	Protein of unknown function (DUF1677)	[S] LSE0464 A Uncharacterized protein	NA	NA	NA
Unigene22554_All	24.733	6.14	-2.00507	9.87658e-168	1.28635e-169	0	0	0	0	0	K10534//nitrate reductase (NAD(P)H) [EC:1.7.1.1 1.7.1.2 1.7.1.3]+ko00910//Nitrogen metabolism	GO:0042128//nitrate assimilation;GO:0050464//nitrate reductase (NADPH) activity;GO:0043546//molybdopterin cofactor binding;GO:0020037//heme binding;GO:0005829//cytosol;GO:0030151//molybdenum ion binding;GO:0006809//nitric oxide biosynthetic process;GO:0009703//nitrate reductase (NADH) activity	nitrate reductase [NAD(P)H] [Sorghum bicolor] >EES07601.1 hypothetical protein SORBI_3004G312500 [Sorghum bicolor]	XM_002454580.2 PREDICTED: Sorghum bicolor nitrate reductase [NAD(P)H] (LOC8078943), mRNA	Nitrate reductase [NAD(P)H] OS=Hordeum vulgare GN=NAR-7 PE=2 SV=1	Oxidoreductase molybdopterin binding domain	[C] KOG0535 Sulfite oxidase, molybdopterin-binding component	NA	NA	NA
CL10447.Contig2_All	24.646	54.696	1.15483	3.00148e-168	3.89214e-170	0	0	0	0	0	K19041//E3 ubiquitin-protein ligase RNF38/44 [EC:2.3.2.27]	GO:0061630//ubiquitin protein ligase activity;GO:0043161//proteasome-mediated ubiquitin-dependent protein catabolic process;GO:0016021//integral component of membrane	putative RING zinc finger domain superfamily protein [Zea mays] >ACN33915.1 unknown [Zea mays] >AQK67208.1 NEP1-interacting protein-like 1 [Zea mays]	XM_002437557.2 PREDICTED: Sorghum bicolor NEP1-interacting protein-like 1 (LOC8069201), mRNA	NEP1-interacting protein 1 OS=Arabidopsis thaliana GN=NIP1 PE=1 SV=2	Ring finger domain	[O] KOG0800 FOG: Predicted E3 ubiquitin ligase	NA	NA	NA
Unigene27841_All	0	0	0	0	0	7.096	16.276	1.24005	1.97729e-49	8.84855e-51	K20628//expansin	GO:0019953//sexual reproduction;GO:0005576//extracellular region	expansin-B3 [Sorghum bicolor] >EER91942.1 hypothetical protein SORBI_3001G300700 [Sorghum bicolor]	XM_002464899.2 PREDICTED: Sorghum bicolor expansin-B3 (LOC8058089), mRNA	Expansin-B3 OS=Oryza sativa subsp. japonica GN=EXPB3 PE=2 SV=2	Pollen allergen	[M] LSE0349 A Expansin	NA	NA	NA
Unigene9138_All	0	0	0	0	0	8.636	21.056	1.27246	6.14682e-95	1.22946e-96	K04733//interleukin-1 receptor-associated kinase 4 [EC:2.7.11.1];K12173//BRCA1-A complex subunit BRE+ko03440//Homologous recombination	NA	thaumatin-like protein 1b [Sorghum bicolor] >EER91743.1 hypothetical protein SORBI_3001G267800 [Sorghum bicolor]	XM_002464700.2 PREDICTED: Sorghum bicolor thaumatin-like protein 1b (LOC8083856), mRNA	Thaumatin-like protein 1 OS=Prunus persica PE=2 SV=1	Thaumatin family	[V] TWOG0215 Pathogenesis related proteins, group 5, and related proteins	NA	NA	NA
CL302.Contig12_All	2.656	13.223	2.32892	1.42759e-82	4.95687e-84	0	0	0	0	0	K00036//glucose-6-phosphate 1-dehydrogenase [EC:1.1.1.49 1.1.1.363]+ko00030//Pentose phosphate pathway+ko01100//Metabolic pathways+ko01110//Biosynthesis of secondary metabolites+ko01200//Carbon metabolism+ko00480//Glutathione metabolism	GO:0006006//glucose metabolic process;GO:0050661//NADP binding;GO:0006098//pentose-phosphate shunt;GO:0004345//glucose-6-phosphate dehydrogenase activity	glucose-6-phosphate 1-dehydrogenase, cytoplasmic isoform-like [Sorghum bicolor] >XP_021313885.1 glucose-6-phosphate 1-dehydrogenase, cytoplasmic isoform-like [Sorghum bicolor] >XP_021313886.1 glucose-6-phosphate 1-dehydrogenase, cytoplasmic isoform-like [Sorghum bicolor] >XP_021313887.1 glucose-6-phosphate 1-dehydrogenase, cytoplasmic isoform-like [Sorghum bicolor] >KXG30566.1 hypothetical protei…	XM_021458209.1 PREDICTED: Sorghum bicolor glucose-6-phosphate 1-dehydrogenase, cytoplasmic isoform-like (LOC110434344), transcript variant X1, mRNA	Glucose-6-phosphate 1-dehydrogenase, cytoplasmic isoform OS=Solanum tuberosum GN=G6PDH PE=2 SV=1	Glucose-6-phosphate dehydrogenase, C-terminal domain	[G] KOG0563 Glucose-6-phosphate 1-dehydrogenase	NA	NA	NA
CL202.Contig15_All	6.73	13.62	1.02037	3.72412e-105	9.25598e-107	0	0	0	0	0	K11446//histone demethylase JARID1 [EC:1.14.11.-]	GO:0005634//nucleus;GO:0008168//methyltransferase activity	lysine-specific demethylase JMJ706 isoform X1 [Sorghum bicolor] >XP_021315005.1 lysine-specific demethylase JMJ706 isoform X1 [Sorghum bicolor] >XP_021315006.1 lysine-specific demethylase JMJ706 isoform X1 [Sorghum bicolor] >KXG30958.1 hypothetical protein SORBI_3004G273100 [Sorghum bicolor]	XM_021459330.1 PREDICTED: Sorghum bicolor lysine-specific demethylase JMJ706 (LOC8073883), transcript variant X2, mRNA	Lysine-specific demethylase JMJ706 OS=Oryza sativa subsp. japonica GN=JMJ706 PE=2 SV=1	JmjC domain, hydroxylase	[R] KOG1246 DNA-binding protein jumonji/RBP2/SMCY, contains JmjC domain	NA	NA	NA
Unigene3432_All	0	0	0	0	0	18.15	37.423	1.07546	1.18839e-129	1.56364e-131	K01968//3-methylcrotonyl-CoA carboxylase alpha subunit [EC:6.4.1.4]+ko00280//Valine, leucine and isoleucine degradation+ko01100//Metabolic pathways;K17535//serine/threonine-protein kinase TNNI3K [EC:2.7.11.1]	GO:0005524//ATP binding;GO:0004672//protein kinase activity;GO:0006468//protein phosphorylation;GO:0005622//intracellular;GO:0035556//intracellular signal transduction;GO:0004871//signal transducer activity	serine/threonine-protein kinase STY8 [Sorghum bicolor] >EES19998.1 hypothetical protein SORBI_3009G242800 [Sorghum bicolor]	XM_002441523.2 PREDICTED: Sorghum bicolor serine/threonine-protein kinase STY8 (LOC8083799), mRNA	Serine/threonine-protein kinase STY8 OS=Arabidopsis thaliana GN=STY8 PE=1 SV=2	Protein tyrosine kinase	[T] KOG0192 Tyrosine kinase specific for activated (GTP-bound) p21cdc42Hs	NA	NA	NA
Unigene30541_All	0	0	0	0	0	5.593	17.073	1.63227	4.33485e-167	3.78782e-169	K05929//phosphoethanolamine N-methyltransferase [EC:2.1.1.103]+ko00564//Glycerophospholipid metabolism	GO:0000234//phosphoethanolamine N-methyltransferase activity;GO:0006656//phosphatidylcholine biosynthetic process	PREDICTED: phosphomethylethanolamine N-methyltransferase-like [Setaria italica] >KQL14497.1 hypothetical protein SETIT_021841mg [Setaria italica]	XM_002441421.2 PREDICTED: Sorghum bicolor phosphomethylethanolamine N-methyltransferase (LOC8069007), mRNA	Phosphomethylethanolamine N-methyltransferase OS=Arabidopsis thaliana GN=NMT2 PE=2 SV=2	Methyltransferase domain	[IR] KOG1269 SAM-dependent methyltransferases	NA	NA	NA
Unigene18796_All	0	0	0	0	0	13.343	27.98	1.06032	2.45501e-68	7.4152e-70	K00430//peroxidase [EC:1.11.1.7]+ko01100//Metabolic pathways+ko01110//Biosynthesis of secondary metabolites+ko00940//Phenylpropanoid biosynthesis	GO:0016021//integral component of membrane	uncharacterized protein LOC8058289 [Sorghum bicolor] >EES17924.1 hypothetical protein SORBI_3009G087700 [Sorghum bicolor]	XM_002439449.2 PREDICTED: Sorghum bicolor uncharacterized LOC8058289 (LOC8058289), mRNA	Proline-rich receptor-like protein kinase PERK9 OS=Arabidopsis thaliana GN=PERK9 PE=1 SV=1	Late embryogenesis abundant protein	[S] LSE0415 A Uncharacterized protein	NA	NA	NA
CL10988.Contig2_All	18.64	8.113	-1.19557	1.37706e-38	1.18693e-39	0	0	0	0	0	K07936//GTP-binding nuclear protein Ran+ko03013//RNA transport+ko03008//Ribosome biogenesis in eukaryotes	GO:0005634//nucleus;GO:0006913//nucleocytoplasmic transport;GO:0000054//ribosomal subunit export from nucleus;GO:0006606//protein import into nucleus;GO:0005525//GTP binding;GO:0015031//protein transport;GO:0005737//cytoplasm;GO:0003924//GTPase activity	hypothetical protein SHCRBa_265_I24_F_300 [Saccharum hybrid cultivar R570]	XM_002437193.2 PREDICTED: Sorghum bicolor GTP-binding nuclear protein Ran-3 (LOC8082248), mRNA	GTP-binding nuclear protein Ran-1 OS=Oryza sativa subsp. indica GN=RAN1 PE=2 SV=2	Ras family	[U] KOG0096 GTPase Ran/TC4/GSP1 (nuclear protein transport pathway), small G protein superfamily	NA	NA	NA
CL5012.Contig1_All	7.023	18.933	1.43856	1.80262e-58	9.52438e-60	0	0	0	0	0	K09260//MADS-box transcription enhancer factor 2A;K09264//MADS-box transcription factor, plant	GO:0005634//nucleus;GO:0045944//positive regulation of transcription from RNA polymerase II promoter;GO:0000977//RNA polymerase II regulatory region sequence-specific DNA binding;GO:0006351//transcription, DNA-templated;GO:0046983//protein dimerization activity	PREDICTED: MADS-box transcription factor 56-like [Setaria italica] >XP_012702155.1 PREDICTED: MADS-box transcription factor 56-like [Setaria italica]	XM_002445767.2 PREDICTED: Sorghum bicolor MADS-box transcription factor 51 (LOC8060949), transcript variant X1, mRNA	MADS-box transcription factor 51 OS=Oryza sativa subsp. japonica GN=MADS51 PE=2 SV=1	SRF-type transcription factor (DNA-binding and dimerisation domain)	[K] KOG0014 MADS box transcription factor	http://plntfdb.bio.uni-potsdam.de/v3.0/fam_mem.php?family_id=MADS	NA	NA
Unigene10342_All	15.226	7.353	-1.04705	7.88783e-76	3.05059e-77	0	0	0	0	0	K11593//eukaryotic translation initiation factor 2C;K12447//UDP-sugar pyrophosphorylase [EC:2.7.7.64]+ko00520//Amino sugar and nucleotide sugar metabolism+ko00040//Pentose and glucuronate interconversions+ko01100//Metabolic pathways+ko00052//Galactose metabolism+ko00053//Ascorbate and aldarate metabolism;K03006//DNA-directed RNA polymerase II subunit RPB1 [EC:2.7.7.6]+ko00230//Purine metabolism+k…	NA	uncharacterized protein LOC103628087 [Zea mays]	KF184890.1 Saccharum hybrid cultivar R570 clone BAC 168J15 complete sequence	Leucine-rich repeat extensin-like protein 5 OS=Arabidopsis thaliana GN=LRX5 PE=2 SV=2	Integrase core domain	[R] KOG0017 FOG: Transposon-encoded proteins with TYA, reverse transcriptase, integrase domains in various combinations	NA	NA	NA
Unigene1553_All	0	0	0	0	0	16.996	33.55	1.00112	4.11158e-94	8.34841e-96	K13171//serine/arginine repetitive matrix protein 1+ko03015//mRNA surveillance pathway+ko03013//RNA transport	NA	fasciclin-like arabinogalactan protein 8 [Sorghum bicolor] >XP_021306361.1 fasciclin-like arabinogalactan protein 8 [Sorghum bicolor] >OQU93332.1 hypothetical protein SORBI_3001G521850 [Sorghum bicolor]	XM_002488849.2 PREDICTED: Sorghum bicolor fasciclin-like arabinogalactan protein 8 (LOC8155447), mRNA	Fasciclin-like arabinogalactan protein 10 OS=Arabidopsis thaliana GN=FLA10 PE=1 SV=1	Fasciclin domain	[RW] LSE0094 A Arabinogalactan proteins (AGPs)	NA	NA	NA
CL1204.Contig1_All	21.693	9.886	-1.11614	4.09018e-81	1.45159e-82	0	0	0	0	0	K11323//histone arginine demethylase JMJD6 [EC:1.14.11.-]	NA	FBD-associated F-box protein At4g10400 [Sorghum bicolor] >KXG33304.1 hypothetical protein SORBI_3003G284600 [Sorghum bicolor]	XM_021455758.1 PREDICTED: Sorghum bicolor FBD-associated F-box protein At4g10400 (LOC8069828), mRNA	F-box/LRR-repeat protein At1g55660 OS=Arabidopsis thaliana GN=At1g55660 PE=2 SV=1	FBD	[R] LSE0003 A F-box and FBD-domains	NA	NA	NA
CL12224.Contig20_All	9.226	20.23	1.13353	2.98311e-162	4.05493e-164	0	0	0	0	0	K01537//Ca2+-transporting ATPase [EC:3.6.3.8]	GO:0043231//intracellular membrane-bounded organelle;GO:0009414//response to water deprivation;GO:0005524//ATP binding;GO:0009409//response to cold;GO:0005388//calcium-transporting ATPase activity;GO:0005887//integral component of plasma membrane;GO:0016021//integral component of membrane;GO:0005516//calmodulin binding	calcium-transporting ATPase 5, plasma membrane-type [Sorghum bicolor] >EES12809.1 hypothetical protein SORBI_3006G206800 [Sorghum bicolor]	XM_002448436.2 PREDICTED: Sorghum bicolor calcium-transporting ATPase 5, plasma membrane-type (LOC8072298), mRNA	Calcium-transporting ATPase 5, plasma membrane-type OS=Oryza sativa subsp. japonica GN=ACA5 PE=1 SV=2	Cation transporting ATPase, C-terminus	[P] KOG0204 Calcium transporting ATPase	NA	NA	NA
CL2127.Contig2_All	9.99	21.24	1.10752	1.38063e-18	2.59124e-19	0	0	0	0	0	NA	GO:0006869//lipid transport	unknown [Zea mays]	NM_001321446.1 Zea mays Nonspecific lipid-transfer protein (LOC107403162), mRNA	Non-specific lipid-transfer protein 2 OS=Oryza sativa subsp. indica GN=LTP-2 PE=3 SV=2	Probable lipid transfer	[I] LSE1540 A Lipid transfer protein type 2	NA	NA	NA
CL4730.Contig1_All	25.733	1.163	-4.46932	0	0	0	0	0	0	0	K10661//E3 ubiquitin-protein ligase MARCH6 [EC:2.3.2.27]+ko04141//Protein processing in endoplasmic reticulum	NA	probable E3 ubiquitin ligase SUD1 [Sorghum bicolor] >KXG20452.1 hypothetical protein SORBI_3010G202600 [Sorghum bicolor]	XM_002438679.2 PREDICTED: Sorghum bicolor probable E3 ubiquitin ligase SUD1 (LOC8067695), mRNA	Probable E3 ubiquitin ligase SUD1 OS=Arabidopsis thaliana GN=SUD1 PE=1 SV=1	RING-variant domain	[A] KOG1609 Protein involved in mRNA turnover and stability	NA	NA	NA
CL4486.Contig1_All	10.21	1.38	-2.8596	4.53199e-43	3.41782e-44	0	0	0	0	0	K13449//pathogenesis-related protein 1+ko04626//Plant-pathogen interaction+ko04016//MAPK signaling pathway - plant+ko04075//Plant hormone signal transduction	GO:0005576//extracellular region	pathogenesis-related protein PRMS [Sorghum bicolor] >EER87772.1 hypothetical protein SORBI_3010G020200 [Sorghum bicolor]	XM_002436360.2 PREDICTED: Sorghum bicolor pathogenesis-related protein PRMS (LOC8069055), mRNA	Pathogenesis-related protein PRMS OS=Zea mays GN=PRMS PE=2 SV=1	Cysteine-rich secretory protein family	[S] KOG3017 Defense-related protein containing SCP domain	NA	NA	NA
Unigene13122_All	0	0	0	0	0	29.256	11.616	-1.26004	1.72142e-229	8.95559e-232	K01662//1-deoxy-D-xylulose-5-phosphate synthase [EC:2.2.1.7]+ko00900//Terpenoid backbone biosynthesis+ko01100//Metabolic pathways+ko01110//Biosynthesis of secondary metabolites+ko00730//Thiamine metabolism	GO:0009228//thiamine biosynthetic process;GO:0046872//metal ion binding;GO:0016114//terpenoid biosynthetic process;GO:0052865//1-deoxy-D-xylulose 5-phosphate biosynthetic process;GO:0008661//1-deoxy-D-xylulose-5-phosphate synthase activity;GO:0009507//chloroplast	PREDICTED: probable 1-deoxy-D-xylulose-5-phosphate synthase 2, chloroplastic [Oryza sativa Japonica Group] >Q6YU51.1 RecName: Full=Probable 1-deoxy-D-xylulose-5-phosphate synthase 2, chloroplastic; Short=1-deoxyxylulose-5-phosphate synthase; Short=DXP synthase; Short=DXPS; Flags: Precursor >BAC84616.1 putative 1-deoxyxylulose 5-phosphate synthase [Oryza sativa Japonica Group] >BAD31023.1 putative…	XM_002459439.2 PREDICTED: Sorghum bicolor probable 1-deoxy-D-xylulose-5-phosphate synthase 2, chloroplastic (LOC8063650), mRNA	Probable 1-deoxy-D-xylulose-5-phosphate synthase 2, chloroplastic OS=Oryza sativa subsp. japonica GN=Os07g0190000 PE=2 SV=1	1-deoxy-D-xylulose-5-phosphate synthase	[G] KOG0523 Transketolase	NA	NA	NA
CL9647.Contig4_All	6.223	13.016	1.08309	7.68766e-11	2.47691e-11	0	0	0	0	0	NA	NA	uncharacterized protein LOC110431831 [Sorghum bicolor] >KXG38372.1 hypothetical protein SORBI_3001G224900 [Sorghum bicolor]	XM_021451502.1 PREDICTED: Sorghum bicolor uncharacterized LOC110431831 (LOC110431831), mRNA	NA	NA	NA	NA	NA	NA
Unigene34630_All	0	11.206	10.7176	1.67577e-121	3.36439e-123	0	0	0	0	0	K01689//enolase [EC:4.2.1.11]+ko00010//Glycolysis / Gluconeogenesis+ko01230//Biosynthesis of amino acids+ko03018//RNA degradation+ko01100//Metabolic pathways+ko01110//Biosynthesis of secondary metabolites+ko01200//Carbon metabolism	GO:0000287//magnesium ion binding;GO:0004634//phosphopyruvate hydratase activity;GO:0006096//glycolytic process;GO:0000015//phosphopyruvate hydratase complex	hypothetical protein PAHAL_C03379 [Panicum hallii]	KX302619.1 Oryza sativa clone KCB791C07 enolase mRNA, complete cds	Enolase OS=Oryza sativa subsp. japonica GN=ENO1 PE=1 SV=2	Enolase, C-terminal TIM barrel domain	[G] KOG2670 Enolase	NA	NA	NA
Unigene5850_All	152.246	18.9	-3.01526	0	0	0	0	0	0	0	K13424//WRKY transcription factor 33+ko04626//Plant-pathogen interaction+ko04016//MAPK signaling pathway - plant	GO:0005634//nucleus;GO:0043565//sequence-specific DNA binding;GO:0006351//transcription, DNA-templated;GO:0003700//DNA binding transcription factor activity	probable WRKY transcription factor 26 isoform X1 [Sorghum bicolor] >KXG21728.1 hypothetical protein SORBI_3009G100500 [Sorghum bicolor]	XM_021447725.1 PREDICTED: Sorghum bicolor probable WRKY transcription factor 26 (LOC110430291), transcript variant X1, mRNA	Probable WRKY transcription factor 26 OS=Arabidopsis thaliana GN=WRKY26 PE=1 SV=2	WRKY DNA -binding domain	[KT] LSE0036 A WRKY superfamily transcription factors	http://plntfdb.bio.uni-potsdam.de/v3.0/fam_mem.php?family_id=WRKY	NA	NA
Unigene3998_All	0	0	0	0	0	16.493	6.263	-1.4219	3.19391e-162	2.93605e-164	K00430//peroxidase [EC:1.11.1.7]+ko01100//Metabolic pathways+ko01110//Biosynthesis of secondary metabolites+ko00940//Phenylpropanoid biosynthesis	GO:0016788//hydrolase activity, acting on ester bonds	hypothetical protein CDL15_Pgr020420 [Punica granatum]	KF184962.1 Saccharum hybrid cultivar R570 clone BAC 062F01 complete sequence	Vegetative cell wall protein gp1 OS=Chlamydomonas reinhardtii GN=GP1 PE=1 SV=1	NA	[B] KOG4715 SWI/SNF-related matrix-associated actin-dependent regulator of chromatin	NA	NA	NA
Unigene1481_All	30.473	62.36	1.04984	5.32569e-67	2.40651e-68	0	0	0	0	0	K13449//pathogenesis-related protein 1+ko04626//Plant-pathogen interaction+ko04016//MAPK signaling pathway - plant+ko04075//Plant hormone signal transduction	NA	Pathogenesis-related protein 1 [Zea mays]	XM_008653766.2 PREDICTED: Zea mays pathogenesis-related protein PRB1-3 (LOC103631918), mRNA	Pathogenesis-related protein 1 OS=Hordeum vulgare PE=2 SV=1	Cysteine-rich secretory protein family	[S] KOG3017 Defense-related protein containing SCP domain	NA	NA	NA
CL3025.Contig3_All	26.64	53.356	1.01878	6.10654e-48	4.05827e-49	0	0	0	0	0	K21776//protein lin-54;K00850//6-phosphofructokinase 1 [EC:2.7.1.11]+ko00010//Glycolysis / Gluconeogenesis+ko00030//Pentose phosphate pathway+ko01230//Biosynthesis of amino acids+ko03018//RNA degradation+ko01100//Metabolic pathways+ko00052//Galactose metabolism+ko00051//Fructose and mannose metabolism+ko01110//Biosynthesis of secondary metabolites+ko01200//Carbon metabolism;K03955//NADH dehydroge…	GO:0031177//phosphopantetheine binding;GO:0000035//acyl binding;GO:0005829//cytosol;GO:0006633//fatty acid biosynthetic process;GO:0000036//acyl carrier activity;GO:0009245//lipid A biosynthetic process	acyl carrier protein 2, chloroplastic [Sorghum bicolor] >EER99269.1 hypothetical protein SORBI_3002G280400 [Sorghum bicolor]	XM_002462703.2 PREDICTED: Sorghum bicolor acyl carrier protein 2, chloroplastic (LOC8070915), mRNA	Acyl carrier protein 2, chloroplastic OS=Hordeum vulgare GN=ACL1.2 PE=1 SV=2	Phosphopantetheine attachment site	[CIQ] KOG1748 Acyl carrier protein/NADH-ubiquinone oxidoreductase, NDUFAB1/SDAP subunit	NA	NA	NA
CL1615.Contig33_All	17.17	3.536	-2.27654	1.16582e-167	1.52171e-169	0	0	0	0	0	K14498//serine/threonine-protein kinase SRK2 [EC:2.7.11.1]+ko04016//MAPK signaling pathway - plant+ko04075//Plant hormone signal transduction	GO:0005634//nucleus;GO:0009738//abscisic acid-activated signaling pathway;GO:0004674//protein serine/threonine kinase activity;GO:0005524//ATP binding;GO:0006468//protein phosphorylation;GO:0035556//intracellular signal transduction;GO:0005737//cytoplasm	Serine/threonine-protein kinase SRK2C [Zea mays]	XM_002460996.2 PREDICTED: Sorghum bicolor serine/threonine-protein kinase SAPK2 (LOC8061558), mRNA	Serine/threonine-protein kinase SAPK2 OS=Oryza sativa subsp. japonica GN=SAPK2 PE=1 SV=1	NA	[T] KOG0583 Serine/threonine protein kinase	NA	NA	NA
CL1271.Contig6_All	25.28	12.54	-1.00462	1.64068e-60	8.36547e-62	0	0	0	0	0	K14493//gibberellin receptor GID1 [EC:3.-.-.-]+ko04075//Plant hormone signal transduction	GO:0008152//metabolic process;GO:0016787//hydrolase activity;GO:0010331//gibberellin binding	TPA: putative GID1-like gibberellin receptor [Saccharum officinarum]	BN001193.1 TPA_inf: Saccharum officinarum mRNA for putative GID1-like gibberellin receptor (GID1 gene)	Gibberellin receptor GID1 OS=Oryza sativa subsp. japonica GN=GID1 PE=1 SV=1	TT viral ORF2	[V] KOG1515 Arylacetamide deacetylase	NA	NA	NA
Unigene1405_All	0	0	0	0	0	46.253	7.636	-2.45571	1.7923e-121	2.55287e-123	NA	NA	hypothetical protein SORBI_3006G026300 [Sorghum bicolor] >KXG25889.1 hypothetical protein SORBI_3006G026300 [Sorghum bicolor]	NA	NA	NA	NA	NA	NA	NA
CL888.Contig1_All	0	0	0	0	0	10.86	3.836	-1.51679	6.94825e-45	3.50247e-46	NA	GO:0016021//integral component of membrane	uncharacterized protein LOC8083504 [Sorghum bicolor]	XM_021465442.1 PREDICTED: Sorghum bicolor uncharacterized LOC8083504 (LOC8083504), mRNA	NA	NA	NA	NA	NA	NA
Unigene4110_All	0	0	0	0	0	2.526	13.033	2.41239	2.06248e-116	3.18772e-118	K00430//peroxidase [EC:1.11.1.7]+ko01100//Metabolic pathways+ko01110//Biosynthesis of secondary metabolites+ko00940//Phenylpropanoid biosynthesis	GO:0020037//heme binding;GO:0009506//plasmodesma;GO:0006979//response to oxidative stress;GO:0009505//plant-type cell wall;GO:0046872//metal ion binding;GO:0009664//plant-type cell wall organization;GO:0004601//peroxidase activity;GO:0005576//extracellular region;GO:0042744//hydrogen peroxide catabolic process	peroxidase 3 [Sorghum bicolor] >EES17115.1 hypothetical protein SORBI_3008G114700 [Sorghum bicolor]	XM_002443232.2 PREDICTED: Sorghum bicolor peroxidase 3 (LOC8067223), mRNA	Peroxidase 24 OS=Arabidopsis thaliana GN=PER24 PE=2 SV=1	Peroxidase	[R] TWOG0189 Peroxidase	NA	NA	NA
Unigene13065_All	6.003	14.263	1.25333	7.0449e-63	3.43378e-64	0	0	0	0	0	K14638//solute carrier family 15 (peptide/histidine transporter), member 3/4	GO:0016021//integral component of membrane;GO:0005215//transporter activity	protein NRT1/ PTR FAMILY 5.8 isoform X1 [Sorghum bicolor] >EER89506.1 hypothetical protein SORBI_3010G099700 [Sorghum bicolor]	XM_002438094.2 PREDICTED: Sorghum bicolor protein NRT1/ PTR FAMILY 5.8 (LOC8061488), transcript variant X1, mRNA	Protein NRT1/ PTR FAMILY 5.8 OS=Arabidopsis thaliana GN=NPF5.8 PE=2 SV=1	POT family	[E] KOG1237 H+/oligopeptide symporter	NA	NA	NA
CL734.Contig4_All	11.99	3.363	-1.81915	4.72556e-34	4.70202e-35	0	0	0	0	0	K08770//ubiquitin C	NA	PREDICTED: polyubiquitin 3-like [Gossypium arboreum]	XM_002460180.2 PREDICTED: Sorghum bicolor ubiquitin-NEDD8-like protein RUB1 (LOC8062113), mRNA	Ubiquitin-like protein-NEDD8-like protein RUB3 OS=Oryza sativa subsp. japonica GN=RUB3 PE=3 SV=2	Ubiquitin family	[OR] KOG0001 Ubiquitin and ubiquitin-like proteins	NA	NA	NA
CL2902.Contig3_All	0	0	0	0	0	25.706	7.076	-1.78563	3.51857e-74	9.54353e-76	K13993//HSP20 family protein+ko04141//Protein processing in endoplasmic reticulum	NA	16.9 kDa class I heat shock protein 1 [Sorghum bicolor] >EES00358.1 hypothetical protein SORBI_3003G082000 [Sorghum bicolor]	XM_021455686.1 PREDICTED: Sorghum bicolor 16.9 kDa class I heat shock protein 3 (LOC8061347), mRNA	16.9 kDa class I heat shock protein 1 OS=Oryza sativa subsp. japonica GN=HSP16.9A PE=1 SV=1	Hsp20/alpha crystallin family	[O] KOG0710 Molecular chaperone (small heat-shock protein Hsp26/Hsp42)	NA	NA	NA
CL932.Contig1_All	7.393	14.973	1.02832	7.64479e-25	1.05611e-25	0	0	0	0	0	K11323//histone arginine demethylase JMJD6 [EC:1.14.11.-]	NA	PREDICTED: acidic leucine-rich nuclear phosphoprotein 32-related protein [Setaria italica]	XM_002465991.2 PREDICTED: Sorghum bicolor prostatic spermine-binding protein (LOC8059532), mRNA	Acidic leucine-rich nuclear phosphoprotein 32-related protein OS=Arabidopsis thaliana GN=At3g50690 PE=2 SV=1	NA	[GO] KOG4157 beta-1,6-N-acetylglucosaminyltransferase, contains WSC domain	NA	NA	NA
CL5662.Contig3_All	15.836	34.876	1.14335	9.88442e-81	3.53605e-82	0	0	0	0	0	K03006//DNA-directed RNA polymerase II subunit RPB1 [EC:2.7.7.6]+ko00230//Purine metabolism+ko03020//RNA polymerase+ko01100//Metabolic pathways+ko00240//Pyrimidine metabolism	GO:0009055//electron transfer activity;GO:0016021//integral component of membrane;GO:0046658//anchored component of plasma membrane	early nodulin-like protein 2 [Sorghum bicolor] >EER90231.1 hypothetical protein SORBI_3010G231900 [Sorghum bicolor]	XM_002438819.2 PREDICTED: Sorghum bicolor early nodulin-like protein 2 (LOC8061625), mRNA	Lysine-rich arabinogalactan protein 19 OS=Arabidopsis thaliana GN=AGP19 PE=2 SV=2	Plastocyanin-like domain	[M] LSE0601 A Pollen extensin-like protein (Pex)	NA	NA	NA
CL3688.Contig5_All	16.906	34.373	1.05072	1.63195e-24	2.29024e-25	6.253	13.576	1.25509	1.17301e-17	1.72559e-18	K11254//histone H4	GO:0003677//DNA binding;GO:0005634//nucleus;GO:0006334//nucleosome assembly;GO:0046982//protein heterodimerization activity;GO:0006352//DNA-templated transcription, initiation;GO:0000786//nucleosome	PREDICTED: uncharacterized protein LOC101512088 [Cicer arietinum]	XM_002464967.2 PREDICTED: Sorghum bicolor histone H4 (LOC8058810), mRNA	Histone H4 OS=Zea mays GN=H4C7 PE=1 SV=2	Centromere kinetochore component CENP-T histone fold	[B] KOG3467 Histone H4	NA	NA	NA
CL5546.Contig7_All	10.73	4.89	-1.12011	9.32469e-19	1.73473e-19	0	0	0	0	0	K15108//solute carrier family 25 (mitochondrial thiamine pyrophosphate transporter), member 19	NA	hypothetical protein SORBI_3003G416600 [Sorghum bicolor]	XR_002451358.1 PREDICTED: Sorghum bicolor mitochondrial thiamine diphosphate carrier 2 (LOC110433926), transcript variant X5, misc_RNA	Mitochondrial thiamine diphosphate carrier 2 OS=Zea mays GN=GRMZM2G124911 PE=2 SV=1	Mitochondrial carrier protein	[C] KOG0752 Mitochondrial solute carrier protein	NA	NA	NA
Unigene23466_All	19.116	39.193	1.04884	6.90704e-47	4.72972e-48	0	0	0	0	0	K02219//cyclin-dependent kinase regulatory subunit CKS1	GO:0051301//cell division;GO:0016301//kinase activity;GO:0016538//cyclin-dependent protein serine/threonine kinase regulator activity;GO:0007049//cell cycle	cyclin-dependent kinases regulatory subunit [Zea mays] >ACF85101.1 unknown [Zea mays] >ACG24083.1 cyclin-dependent kinases regulatory subunit [Zea mays] >ACG25256.1 cyclin-dependent kinases regulatory subunit [Zea mays] >ACG25971.1 cyclin-dependent kinases regulatory subunit [Zea mays] >ACG26097.1 cyclin-dependent kinases regulatory subunit [Zea mays] >ACG26114.1 cyclin-dependent kinases regulato…	XM_002468465.2 PREDICTED: Sorghum bicolor cyclin-dependent kinases regulatory subunit 1 (LOC8080563), transcript variant X2, mRNA	Cyclin-dependent kinases regulatory subunit 1 OS=Oryza sativa subsp. indica GN=CKS1 PE=2 SV=1	Cyclin-dependent kinase regulatory subunit	[D] KOG3484 Cyclin-dependent protein kinase CDC28, regulatory subunit CKS1, and related proteins	NA	NA	NA
Unigene15790_All	11.553	25.103	1.13434	9.20538e-34	9.24329e-35	0	0	0	0	0	K16296//serine carboxypeptidase-like clade I [EC:3.4.16.-]	NA	serine carboxypeptidase-like 2 [Sorghum bicolor] >KXG23951.1 hypothetical protein SORBI_3008G163200 [Sorghum bicolor]	XM_021446003.1 PREDICTED: Sorghum bicolor serine carboxypeptidase-like 2 (LOC8070132), mRNA	Serine carboxypeptidase-like 18 OS=Arabidopsis thaliana GN=SCPL18 PE=2 SV=2	NA	[OE] KOG1282 Serine carboxypeptidases (lysosomal cathepsin A)	NA	NA	NA
Unigene726_All	0	0	0	0	0	3.686	10.543	1.52003	3.12561e-69	9.29864e-71	K09645//vitellogenic carboxypeptidase-like protein [EC:3.4.16.-];K16298//serine carboxypeptidase-like clade IV [EC:3.4.16.-]	GO:0051603//proteolysis involved in cellular protein catabolic process;GO:0004185//serine-type carboxypeptidase activity;GO:0005773//vacuole	serine carboxypeptidase 3 [Sorghum bicolor] >EES06138.1 hypothetical protein SORBI_3004G010000 [Sorghum bicolor]	XM_002453117.2 PREDICTED: Sorghum bicolor serine carboxypeptidase 3 (LOC8066513), mRNA	Serine carboxypeptidase 3 OS=Oryza sativa subsp. japonica GN=CBP3 PE=2 SV=1	Serine carboxypeptidase	[OE] KOG1282 Serine carboxypeptidases (lysosomal cathepsin A)	NA	NA	NA
Unigene26529_All	21.93	47.136	1.11101	1.39597e-142	2.29451e-144	0	0	0	0	0	K22020//mucin-19	NA	probable F-box protein At4g22030 [Sorghum bicolor] >EES06530.1 hypothetical protein SORBI_3004G097000 [Sorghum bicolor]	XM_002453509.2 PREDICTED: Sorghum bicolor probable F-box protein At4g22030 (LOC8073787), mRNA	Probable F-box protein At4g22030 OS=Arabidopsis thaliana GN=At4g22030 PE=4 SV=1	Petal formation-expressed	[S] LSE0363 A Uncharacterized protein	NA	NA	NA
Unigene14715_All	1.636	16.07	3.29519	0	0	0	0	0	0	0	NA	NA	hypothetical protein SORBI_3008G002950 [Sorghum bicolor]	XM_012846402.2 PREDICTED: Setaria italica uncharacterized LOC101782153 (LOC101782153), transcript variant X3, mRNA	NA	Trypsin-like peptidase domain	NA	NA	NA	NA
CL2371.Contig3_All	0	0	0	0	0	57.53	179.576	1.63929	0	0	K09840//9-cis-epoxycarotenoid dioxygenase [EC:1.13.11.51]+ko00906//Carotenoid biosynthesis+ko01100//Metabolic pathways+ko01110//Biosynthesis of secondary metabolites	GO:0016702//oxidoreductase activity, acting on single donors with incorporation of molecular oxygen, incorporation of two atoms of oxygen;GO:0046872//metal ion binding	putative 9-cis-epoxycarotenoid dioxygenase [Saccharum hybrid cultivar]	JQ314108.1 Saccharum hybrid cultivar GuiTang 21 putative 9-cis-epoxycarotenoid dioxygenase mRNA, complete cds	9-cis-epoxycarotenoid dioxygenase 1, chloroplastic OS=Zea mays GN=VP14 PE=1 SV=2	Retinal pigment epithelial membrane protein	[Q] KOG1285 Beta, beta-carotene 15,15'-dioxygenase and related enzymes	NA	NA	NA
CL10570.Contig1_All	0	0	0	0	0	10.493	23.406	1.19629	2.50822e-47	1.17313e-48	K17987//next to BRCA1 gene 1 protein;K00430//peroxidase [EC:1.11.1.7]+ko01100//Metabolic pathways+ko01110//Biosynthesis of secondary metabolites+ko00940//Phenylpropanoid biosynthesis	GO:0009506//plasmodesma;GO:0019722//calcium-mediated signaling;GO:0005622//intracellular;GO:0004871//signal transducer activity	hypothetical protein SHCRBa_134_J05_F_340 [Saccharum hybrid cultivar R570] >AGT16492.1 rapid alkalinization factor 1 precursor [Saccharum hybrid cultivar R570]	KF184662.1 Saccharum hybrid cultivar R570 clone BAC 064M03 complete sequence	Protein RALF-like 33 OS=Arabidopsis thaliana GN=RALFL33 PE=2 SV=1	Rapid ALkalinization Factor (RALF)	[A] KOG1869 Splicing coactivator SRm160/300, subunit SRm300	NA	NA	NA
CL10285.Contig29_All	15.966	33.803	1.09114	3.11259e-66	1.42507e-67	0	0	0	0	0	K19720//collagen, type III, alpha+ko04933//AGE-RAGE signaling pathway in diabetic complications	GO:0003677//DNA binding;GO:0005634//nucleus;GO:0006351//transcription, DNA-templated;GO:0003700//DNA binding transcription factor activity	ethylene-responsive transcription factor ABR1 [Sorghum bicolor]	XM_002450314.2 PREDICTED: Sorghum bicolor ethylene-responsive transcription factor ABR1 (LOC8073624), mRNA	NA	NA	NA	NA	NA	NA
CL5309.Contig2_All	6.61	20.773	1.66872	3.28514e-96	9.08977e-98	0	0	0	0	0	K10960//geranylgeranyl diphosphate/geranylgeranyl-bacteriochlorophyllide a reductase [EC:1.3.1.83 1.3.1.111]+ko00900//Terpenoid backbone biosynthesis+ko00860//Porphyrin and chlorophyll metabolism+ko01100//Metabolic pathways+ko01110//Biosynthesis of secondary metabolites	GO:0009535//chloroplast thylakoid membrane;GO:0016628//oxidoreductase activity, acting on the CH-CH group of donors, NAD or NADP as acceptor;GO:0009941//chloroplast envelope;GO:0015979//photosynthesis;GO:0015995//chlorophyll biosynthetic process;GO:0045550//geranylgeranyl reductase activity;GO:0071949//FAD binding	geranylgeranyl diphosphate reductase, chloroplastic [Sorghum bicolor] >EES07263.1 hypothetical protein SORBI_3004G238500 [Sorghum bicolor]	XM_002454242.2 PREDICTED: Sorghum bicolor geranylgeranyl diphosphate reductase, chloroplastic (LOC8075711), mRNA	Geranylgeranyl diphosphate reductase, chloroplastic OS=Oryza sativa subsp. japonica GN=CHLP PE=2 SV=1	Intrinsic membrane protein PufX	[T] LSE0519 C GROUND domains (extracellular cysteine-containing domain sometimes associated with HOG domains)	NA	NA	NA
CL6944.Contig2_All	12.933	4.633	-1.46449	1.08874e-17	2.15022e-18	18.1	7.306	-1.2013	1.20995e-21	1.42853e-22	NA	NA	hypothetical protein SORBI_3006G025700 [Sorghum bicolor]	XR_002454003.1 PREDICTED: Sorghum bicolor uncharacterized LOC110436211 (LOC110436211), ncRNA	NA	Poxvirus T4 protein, N terminus	NA	NA	NA	NA
CL6398.Contig1_All	0	0	0	0	0	13.11	30.56	1.24448	4.35236e-66	1.36956e-67	K13171//serine/arginine repetitive matrix protein 1+ko03015//mRNA surveillance pathway+ko03013//RNA transport	NA	uncharacterized protein LOC8074501 isoform X1 [Sorghum bicolor]	XM_021455846.1 PREDICTED: Sorghum bicolor uncharacterized LOC8074501 (LOC8074501), transcript variant X1, mRNA	Proline-rich receptor-like protein kinase PERK9 OS=Arabidopsis thaliana GN=PERK9 PE=1 SV=1	Protein of unknown function (DUF1180)	[T] KOG1187 Serine/threonine protein kinase	NA	NA	NA
CL2294.Contig13_All	0	0	0	0	0	11.83	5.203	-1.08946	1.13724e-38	6.83257e-40	K21026//acetylajmaline esterase [EC:3.1.1.80]+ko00901//Indole alkaloid biosynthesis+ko01110//Biosynthesis of secondary metabolites	GO:0016788//hydrolase activity, acting on ester bonds	alpha-L-fucosidase 2 precursor [Zea mays]	XM_002453623.2 PREDICTED: Sorghum bicolor GDSL esterase/lipase At5g45910 (LOC8059085), mRNA	GDSL esterase/lipase At1g28600 OS=Arabidopsis thaliana GN=At1g28600 PE=2 SV=1	GDSL-like Lipase/Acylhydrolase	[RI] LSE0388 A Predicted lipase	NA	NA	NA
CL2564.Contig4_All	7.753	32.893	2.10972	5.79788e-74	2.34288e-75	0	0	0	0	0	NA	NA	hypothetical protein SORBI_3001G225200 [Sorghum bicolor]	KF184749.1 Saccharum hybrid cultivar R570 clone BAC 043A03 complete sequence	NA	NA	NA	NA	NA	NA
CL9886.Contig2_All	21.933	10.67	-1.0373	1.79258e-57	9.63956e-59	0	0	0	0	0	K13947//auxin efflux carrier family	GO:0005783//endoplasmic reticulum;GO:0009555//pollen development;GO:0080162//intracellular auxin transport;GO:0009734//auxin-activated signaling pathway;GO:0010252//auxin homeostasis;GO:0016021//integral component of membrane;GO:0080161//auxin transmembrane transporter activity	probable auxin efflux carrier component 5a isoform X1 [Sorghum bicolor] >KXG33996.1 hypothetical protein SORBI_3003G403900 [Sorghum bicolor]	XM_002458947.2 PREDICTED: Sorghum bicolor probable auxin efflux carrier component 5a (LOC8079793), transcript variant X1, mRNA	Probable auxin efflux carrier component 5a OS=Oryza sativa subsp. japonica GN=PIN5A PE=2 SV=1	Membrane transport protein	[RT] LSE0434 A Predicted auxin transport protein	NA	NA	NA
Unigene44458_All	2.233	12.01	2.44843	1.30569e-50	8.13525e-52	0	0	0	0	0	NA	NA	PREDICTED: uncharacterized protein LOC101769065 [Setaria italica]	XM_021451865.1 PREDICTED: Sorghum bicolor uncharacterized LOC110431982 (LOC110431982), mRNA	NA	Cleavage site for pathogenic type III effector avirulence factor Avr	NA	NA	NA	NA
Unigene1521_All	0	0	0	0	0	7.253	17.37	1.31546	2.04303e-53	8.37913e-55	K01870//isoleucyl-tRNA synthetase [EC:6.1.1.5]+ko00970//Aminoacyl-tRNA biosynthesis;K19027//zinc finger FYVE domain-containing protein 26	GO:0048046//apoplast;GO:0016853//isomerase activity;GO:0016021//integral component of membrane	dirigent protein 11 [Sorghum bicolor]	KF184659.1 Saccharum hybrid cultivar R570 clone BAC 198K24 complete sequence	Dirigent protein 21 OS=Arabidopsis thaliana GN=DIR21 PE=3 SV=1	Dirigent-like protein	[S] LSE0373 A Uncharacterized	NA	NA	NA
CL2043.Contig6_All	2.58	20.173	2.97132	0	0	0	0	0	0	0	K02111//F-type H+-transporting ATPase subunit alpha [EC:3.6.3.14]+ko01100//Metabolic pathways+ko00190//Oxidative phosphorylation+ko00195//Photosynthesis	GO:0015986//ATP synthesis coupled proton transport;GO:0045261//proton-transporting ATP synthase complex, catalytic core F(1);GO:0005524//ATP binding;GO:0009536//plastid;GO:0005886//plasma membrane;GO:0046933//proton-transporting ATP synthase activity, rotational mechanism	ATP synthase CF1 alpha subunit (plastid) [Hickelia madagascariensis] >AIM53361.1 ATP synthase CF1 alpha subunit (plastid) [Hickelia madagascariensis]	LN849914.1 Saccharum hybrid chloroplast complete genome, cultivar RB72454	ATP synthase subunit alpha, chloroplastic OS=Platanus occidentalis GN=atpA PE=3 SV=1	ATP synthase alpha/beta family, nucleotide-binding domain	[C] KOG1353 F0F1-type ATP synthase, alpha subunit	NA	NA	NA
Unigene23287_All	7.026	16.99	1.27615	4.47211e-118	9.37275e-120	0	0	0	0	0	K06699//proteasome activator subunit 4+ko03050//Proteasome	GO:0016504//peptidase activator activity;GO:0070628//proteasome binding;GO:0070577//lysine-acetylated histone binding	proteasome activator subunit 4 isoform X1 [Sorghum bicolor]	AY596605.1 Saccharum officinarum clone SCQGLR1019F04, complete sequence	Proteasome activator subunit 4 OS=Arabidopsis thaliana GN=PA200 PE=2 SV=2	Domain of unknown function (DUF3437)	[S] KOG1851 Uncharacterized conserved protein	NA	NA	NA
Unigene4324_All	10.493	21.56	1.03963	6.7015e-92	1.96099e-93	0	0	0	0	0	NA	NA	P20Sh095F0 [Saccharum hybrid cultivar R570]	NM_001323593.1 Zea mays uncharacterized LOC103649588 (LOC103649588), mRNA	Sodium/calcium exchanger NCL1 OS=Oryza sativa subsp. japonica GN=NCL1 PE=2 SV=1	Sodium/calcium exchanger protein	NA	NA	NA	NA
Unigene11666_All	0	0	0	0	0	9.78	30.153	1.64367	7.41833e-194	5.03962e-196	K13412//calcium-dependent protein kinase [EC:2.7.11.1]+ko04626//Plant-pathogen interaction	GO:0009414//response to water deprivation;GO:0005524//ATP binding;GO:0009409//response to cold;GO:0004672//protein kinase activity;GO:0005509//calcium ion binding;GO:1901002//positive regulation of response to salt stress	calcium dependent protein kinase [Zea mays]	D84408.1 Zea mays ZmCDPK1 mRNA for calcium dependent protein kinase, complete cds	Calcium-dependent protein kinase 13 OS=Oryza sativa subsp. japonica GN=CPK13 PE=2 SV=1	Protein kinase domain	[T] KOG0032 Ca2+/calmodulin-dependent protein kinase, EF-Hand protein superfamily	NA	NA	NA
CL8019.Contig1_All	7.026	16.746	1.26726	1.41815e-27	1.76678e-28	0	0	0	0	0	NA	NA	uncharacterized protein LOC8080960 [Sorghum bicolor] >EES17809.1 hypothetical protein SORBI_3009G065300 [Sorghum bicolor]	XM_002439334.2 PREDICTED: Sorghum bicolor uncharacterized LOC8080960 (LOC8080960), mRNA	NA	DVL family	NA	NA	NA	NA
CL1834.Contig33_All	7.7	17.696	1.21051	1.93359e-50	1.21189e-51	0	0	0	0	0	K00166//2-oxoisovalerate dehydrogenase E1 component alpha subunit [EC:1.2.4.4]+ko00280//Valine, leucine and isoleucine degradation+ko00640//Propanoate metabolism+ko01100//Metabolic pathways+ko01110//Biosynthesis of secondary metabolites	GO:0005739//mitochondrion;GO:0016624//oxidoreductase activity, acting on the aldehyde or oxo group of donors, disulfide as acceptor	2-oxoisovalerate dehydrogenase subunit alpha 2 mitochondrial [Zea mays]	XM_021446212.1 PREDICTED: Sorghum bicolor 2-oxoisovalerate dehydrogenase subunit alpha 2, mitochondrial-like (LOC110429745), mRNA	2-oxoisovalerate dehydrogenase subunit alpha 2, mitochondrial OS=Arabidopsis thaliana GN=At5g09300 PE=1 SV=1	Dehydrogenase E1 component	[C] KOG1182 Branched chain alpha-keto acid dehydrogenase complex, alpha subunit	NA	NA	NA
Unigene26277_All	0	0	0	0	0	5.243	19.44	1.90671	9.43443e-156	9.24456e-158	K19519//transforming growth factor-beta-induced protein;K22020//mucin-19	NA	fasciclin-like arabinogalactan protein 2 [Sorghum bicolor] >EER98634.1 hypothetical protein SORBI_3002G154600 [Sorghum bicolor]	XM_002462068.2 PREDICTED: Sorghum bicolor fasciclin-like arabinogalactan protein 2 (LOC8062047), mRNA	Fasciclin-like arabinogalactan protein 2 OS=Arabidopsis thaliana GN=FLA2 PE=1 SV=1	Fasciclin domain	[RW] LSE0094 A Arabinogalactan proteins (AGPs)	NA	NA	NA
CL4255.Contig3_All	29.763	73.196	1.31033	4.92336e-245	3.78018e-247	0	0	0	0	0	K21485//anthranilate O-methyltransferase [EC:2.1.1.277]	GO:0006952//defense response;GO:0008168//methyltransferase activity	hypothetical protein SORBI_3010G100300 [Sorghum bicolor]	XM_002436739.2 PREDICTED: Sorghum bicolor anthranilate O-methyltransferase 2 (LOC8065709), transcript variant X1, mRNA	Anthranilate O-methyltransferase 3 OS=Zea mays GN=AAMT3 PE=1 SV=1	SAM dependent carboxyl methyltransferase	[QV] LSE0351 A S-adenosyl-L-methionine:carboxyl methyltransferase	NA	NA	NA
CL5627.Contig4_All	3.866	12.136	1.66433	7.02137e-65	3.32248e-66	0	0	0	0	0	K13412//calcium-dependent protein kinase [EC:2.7.11.1]+ko04626//Plant-pathogen interaction;K00430//peroxidase [EC:1.11.1.7]+ko01100//Metabolic pathways+ko01110//Biosynthesis of secondary metabolites+ko00940//Phenylpropanoid biosynthesis	NA	trihelix transcription factor ASIL2 [Sorghum bicolor] >EES18672.1 hypothetical protein SORBI_3009G230700 [Sorghum bicolor]	XM_002440197.2 PREDICTED: Sorghum bicolor trihelix transcription factor ASIL2 (LOC8074587), mRNA	Trihelix transcription factor ASIL2 OS=Arabidopsis thaliana GN=ASIL2 PE=1 SV=1	Myb/SANT-like DNA-binding domain	[K] KOG4282 Transcription factor GT-2 and related proteins, contains trihelix DNA-binding/SANT domain	http://plntfdb.bio.uni-potsdam.de/v3.0/fam_mem.php?family_id=Trihelix	NA	NA
Unigene6396_All	0	0	0	0	0	29.1	9.98	-1.53981	2.18974e-285	8.23983e-288	K04733//interleukin-1 receptor-associated kinase 4 [EC:2.7.11.1]	GO:0005524//ATP binding;GO:0004672//protein kinase activity;GO:0016021//integral component of membrane	hypothetical protein SHCRBa_121_P14_R_290 [Saccharum hybrid cultivar R570]	XM_021462445.1 PREDICTED: Sorghum bicolor probable inactive receptor kinase RLK902 (LOC8057483), mRNA	Probable inactive receptor kinase RLK902 OS=Arabidopsis thaliana GN=RLK902 PE=1 SV=1	Protein kinase domain	[T] LSE0002 A Receptor protein kinase containing LRR repeats	NA	NA	NA
CL3411.Contig43_All	3.963	10.036	1.3457	7.80656e-65	3.69846e-66	0	0	0	0	0	K21434//ankyrin repeat domain-containing protein 2;K17535//serine/threonine-protein kinase TNNI3K [EC:2.7.11.1];K06272//integrin-linked kinase [EC:2.7.11.1]	GO:0005524//ATP binding;GO:0004672//protein kinase activity	serine/threonine-protein kinase STY17 [Sorghum bicolor] >KXG30604.1 hypothetical protein SORBI_3004G209900 [Sorghum bicolor]	XM_021460140.1 PREDICTED: Sorghum bicolor serine/threonine-protein kinase STY17 (LOC8056509), mRNA	Serine/threonine-protein kinase CTR1 OS=Arabidopsis thaliana GN=CTR1 PE=1 SV=1	Protein tyrosine kinase	[T] KOG0192 Tyrosine kinase specific for activated (GTP-bound) p21cdc42Hs	NA	NA	NA
CL4709.Contig6_All	0	0	0	0	0	10.39	3.46	-1.5195	7.07998e-44	3.66364e-45	K20547//basic endochitinase B [EC:3.2.1.14]+ko04016//MAPK signaling pathway - plant+ko00520//Amino sugar and nucleotide sugar metabolism+ko01100//Metabolic pathways	NA	chitinase 1 [Saccharum hybrid cultivar Yacheng05-179]	KF664182.1 Saccharum hybrid cultivar Yacheng05-179 chitinase 1 (Chi) mRNA, complete cds	Chitinase 12 OS=Oryza sativa subsp. japonica GN=Cht12 PE=2 SV=2	Chitinase class I	[R] KOG4742 Predicted chitinase	NA	NA	NA
CL2600.Contig1_All	23.45	9.306	-1.32583	1.27608e-90	3.85743e-92	0	0	0	0	0	K21026//acetylajmaline esterase [EC:3.1.1.80]+ko00901//Indole alkaloid biosynthesis+ko01110//Biosynthesis of secondary metabolites	GO:0016788//hydrolase activity, acting on ester bonds	acetylajmalan esterase-like isoform X2 [Sorghum bicolor] >KXG20728.1 hypothetical protein SORBI_3010G244100 [Sorghum bicolor]	XM_021450477.1 PREDICTED: Sorghum bicolor acetylajmalan esterase-like (LOC110431387), transcript variant X2, mRNA	Acetylajmalan esterase OS=Rauvolfia serpentina GN=AAE PE=1 SV=1	GDSL-like Lipase/Acylhydrolase	[RI] LSE0388 A Predicted lipase	NA	NA	NA
CL1693.Contig9_All	0	0	0	0	0	10.51	22.496	1.09801	2.53894e-53	1.04323e-54	K19202//histone deacetylase complex subunit SAP30	GO:0004407//histone deacetylase activity;GO:0006355//regulation of transcription, DNA-templated;GO:0003712//transcription cofactor activity;GO:0000118//histone deacetylase complex	uncharacterized protein LOC8077149 [Sorghum bicolor] >EES19576.1 hypothetical protein SORBI_3009G147700 [Sorghum bicolor]	XM_002441101.2 PREDICTED: Sorghum bicolor uncharacterized LOC8077149 (LOC8077149), mRNA	NA	Sin3 binding region of histone deacetylase complex subunit SAP30	NA	NA	NA	NA
CL5742.Contig4_All	0	0	0	0	0	10.116	4.88	-1.05537	1.90734e-69	5.65021e-71	NA	NA	uncharacterized protein LOC8080596 [Sorghum bicolor] >KXG40218.1 hypothetical protein SORBI_3001G510700 [Sorghum bicolor]	XM_021450840.1 PREDICTED: Sorghum bicolor uncharacterized LOC8080596 (LOC8080596), mRNA	NA	Domain of unknown function (DUF3527)	[S] LSE0435 A Uncharacterized protein	NA	NA	NA
Unigene26901_All	0	0	0	0	0	6.203	16.013	1.17896	6.28136e-27	5.82181e-28	K02262//cytochrome c oxidase subunit 3+ko01100//Metabolic pathways+ko00190//Oxidative phosphorylation	GO:0019646//aerobic electron transport chain;GO:0004129//cytochrome-c oxidase activity;GO:0016021//integral component of membrane;GO:0005739//mitochondrion	cytochrome oxidase subunit 3 (mitochondrion) [Nicotiana tabacum]	NA	Cytochrome c oxidase subunit 3 OS=Triticum aestivum GN=COX3 PE=2 SV=2	NA	[C] KOG4664 Cytochrome oxidase subunit III and related proteins	NA	NA	NA
Unigene17976_All	0	0	0	0	0	2.193	10.793	2.30771	1.36276e-163	1.23552e-165	NA	GO:0016021//integral component of membrane	uncharacterized protein LOC110434930 isoform X2 [Sorghum bicolor] >EES07693.2 hypothetical protein SORBI_3004G333100 [Sorghum bicolor]	XM_021459967.1 PREDICTED: Sorghum bicolor uncharacterized LOC110434930 (LOC110434930), transcript variant X2, mRNA	NA	Tweety	NA	NA	NA	NA
Unigene933_All	0	0	0	0	0	22.576	9.563	-1.17639	3.07062e-44	1.5711e-45	NA	NA	transcription factor TCP20 [Sorghum bicolor]	NA	NA	Uncharacterised protein family	NA	NA	NA	NA
CL7763.Contig1_All	45.24	16.166	-1.47118	7.03112e-91	2.11142e-92	0	0	0	0	0	K07213//copper chaperone	GO:0046872//metal ion binding;GO:0046914//transition metal ion binding;GO:0030001//metal ion transport;GO:0005737//cytoplasm;GO:0046916//cellular transition metal ion homeostasis	copper transport protein ATX1 isoform X2 [Sorghum bicolor] >EES06905.1 hypothetical protein SORBI_3004G164200 [Sorghum bicolor]	XM_002453884.2 PREDICTED: Sorghum bicolor copper transport protein ATX1 (LOC8059624), transcript variant X2, mRNA	Copper transport protein CCH OS=Arabidopsis thaliana GN=CCH PE=1 SV=1	Heavy-metal-associated domain	[P] KOG1603 Copper chaperone	NA	NA	NA
Unigene26373_All	0	0	0	0	0	20.476	8.88	-1.12141	3.23009e-27	2.95625e-28	NA	NA	uncharacterized protein LOC8069731 [Sorghum bicolor] >EES16277.1 hypothetical protein SORBI_3008G151300 [Sorghum bicolor]	XM_002442394.2 PREDICTED: Sorghum bicolor uncharacterized LOC8069731 (LOC8069731), mRNA	NA	Bd3614-like deaminase	NA	NA	NA	NA
CL662.Contig22_All	46.633	19.336	-1.25439	2.16532e-203	2.17978e-205	0	0	0	0	0	K13171//serine/arginine repetitive matrix protein 1+ko03015//mRNA surveillance pathway+ko03013//RNA transport	GO:0005634//nucleus;GO:0008270//zinc ion binding	zinc finger protein CONSTANS-LIKE 3 [Sorghum bicolor] >OQU84486.1 hypothetical protein SORBI_3004G063200 [Sorghum bicolor]	XM_021458162.1 PREDICTED: Sorghum bicolor zinc finger protein CONSTANS-LIKE 3 (LOC8079394), mRNA	Zinc finger protein CONSTANS-LIKE 4 OS=Arabidopsis thaliana GN=COL4 PE=2 SV=2	CCT motif	[K] KOG1601 GATA-4/5/6 transcription factors	NA	NA	NA
Unigene23096_All	0	0	0	0	0	16.936	34.41	1.08683	2.64474e-101	4.88246e-103	K18643//katanin p80 WD40 repeat-containing subunit B1;K03676//glutaredoxin 3	NA	uncharacterized protein LOC8073334 [Sorghum bicolor] >EES02517.1 hypothetical protein SORBI_3003G079300 [Sorghum bicolor]	XM_002457352.2 PREDICTED: Sorghum bicolor uncharacterized LOC8073334 (LOC8073334), mRNA	NA	Protein of unknown function (DUF789)	[S] LSE0403 A Uncharacterized protein	NA	NA	NA
Unigene23051_All	0	0	0	0	0	4.786	13.776	1.50876	4.25195e-92	8.83745e-94	K13171//serine/arginine repetitive matrix protein 1+ko03015//mRNA surveillance pathway+ko03013//RNA transport;K22020//mucin-19	GO:0016042//lipid catabolic process;GO:0016787//hydrolase activity	patatin-like protein 3 [Sorghum bicolor] >EER90215.1 hypothetical protein SORBI_3010G228100 [Sorghum bicolor]	XM_002438803.2 PREDICTED: Sorghum bicolor patatin-like protein 3 (LOC8083205), mRNA	Patatin-like protein 3 OS=Oryza sativa subsp. indica GN=PLP3 PE=3 SV=1	Patatin-like phospholipase	[I] KOG0513 Ca2+-independent phospholipase A2	NA	NA	NA
CL1151.Contig15_All	30.796	4.936	-2.63884	0	0	0	0	0	0	0	K22020//mucin-19	NA	hypothetical protein BAE44_0015231 [Dichanthelium oligosanthes]	XM_002461185.2 PREDICTED: Sorghum bicolor ricin B-like lectin R40G2 (LOC8078574), mRNA	Ricin B-like lectin R40G2 OS=Oryza sativa subsp. japonica GN=R40G2 PE=2 SV=1	Ricin-type beta-trefoil lectin domain-like	[TV] KOG4297 C-type lectin	NA	NA	NA
CL2564.Contig1_All	6.023	14.373	1.27648	2.72663e-20	4.66581e-21	0	0	0	0	0	NA	NA	uncharacterized protein LOC110433737 [Sorghum bicolor] >KXG38377.1 hypothetical protein SORBI_3001G225500 [Sorghum bicolor]	XM_021456290.1 PREDICTED: Sorghum bicolor uncharacterized LOC110433737 (LOC110433737), mRNA	NA	NA	NA	NA	NA	NA
CL1938.Contig1_All	0	0	0	0	0	0	13.83	8.00995	1.22888e-28	1.06574e-29	NA	NA	hypothetical protein BVRB_042280, partial [Beta vulgaris subsp. vulgaris]	FR825852.1 Albugo laibachii Nc14, genomic contig CONTIG_2891_NC14_v4_540_391	NA	NA	NA	NA	NA	NA
CL46.Contig8_All	3.84	12.986	1.76055	1.49312e-132	2.658e-134	0	0	0	0	0	K01166//ribonuclease T2 [EC:3.1.27.1]	GO:0003723//RNA binding;GO:0033897//ribonuclease T2 activity	ribonuclease 1 [Sorghum bicolor] >EES15044.1 hypothetical protein SORBI_3007G137700 [Sorghum bicolor]	XM_002445504.2 PREDICTED: Sorghum bicolor ribonuclease 1 (LOC8077825), mRNA	Ribonuclease 1 OS=Arabidopsis thaliana GN=RNS1 PE=1 SV=1	Ribonuclease T2 family	[A] KOG1642 Ribonuclease, T2 family	NA	NA	NA
CL6677.Contig3_All	5.626	14.646	1.38174	1.81006e-66	8.24083e-68	0	0	0	0	0	K20855//beta-1,3-galactosyltransferase 1/2/3/4/5/7/8 [EC:2.4.1.-]	GO:0006486//protein glycosylation;GO:0016021//integral component of membrane;GO:0008378//galactosyltransferase activity;GO:0000139//Golgi membrane	beta-1,3-galactosyltransferase 7 [Sorghum bicolor] >KXG35748.1 hypothetical protein SORBI_3002G222800 [Sorghum bicolor]	XM_021452662.1 PREDICTED: Sorghum bicolor beta-1,3-galactosyltransferase 7 (LOC8081038), mRNA	Beta-1,3-galactosyltransferase 7 OS=Arabidopsis thaliana GN=B3GALT7 PE=2 SV=1	Galactosyltransferase	[G] KOG2288 Galactosyltransferases	NA	NA	NA
[truncated: 779 more rows]
